# Supplementary material for: Fava bean and buckwheat are sustainable food sources which support satiety and beneficially modulate several biomarkers, bacteria and metabolites associated with human health
Source: Eur J Nutr. 2025 Jun 7;64(5):211. doi: 10.1007/s00394-025-03726-6 (PMC12145301; doi:10.1007/s00394-025-03726-6)
Supplement: Supplementary file 1 — Supplementary Material 1 [file 394_2025_3726_MOESM1_ESM.xlsx]

## Sheet: MENU fava bean diet
DAY	FAVA BREAKFAST	FAVA LUNCH	FAVA DINNER
1	Orange Juice	Hummus	Fava Bean Chilli with Rice
	Baked Beans & toast	Pitta bread and Salad
		Peanut butter Brownie	Frostie cake
2	Apple Juice	Fava Bean Soup	Stirfry with Noodles
	Scrambled egg, beans & toast	Egg sandwich	Mixed nuts and raisins
		Chocolate traybake	Crispie cake
3	Apple & Apricot Muffins	Vaal Dhal, salad & pitta bread	Pizza
	Orange Juice	s/s milk	Blueberries & strawberries
4	Fruit scones	Frittata with waffles	Vegetable pasta bake
	Spread	Raisins	Cheese topping
	Apple Juice	Mandarin Fool	Crackers with spread

## Sheet: MENU buckwheat diet
DAY	Buckwheat BREAKFAST	Buckwheat LUNCH	Buckwheat DINNER
1	cereal, toast & cheese	Vegetable Casserole & crisp bread with soft cheese	Tomato pasta bake
	Banana & orange juice	Flapjack
			Buckwheat flake cake
2	blinis and scrambled egg	Noodles salad	pizza
	cereal & fruit Juice	Chocolate brownie	Strawberries & blueberries
3	Savoury muffin	Egg sandwich	Crepes with roast butternut
	Orange juice	Carrot cake, apple, Yoghurt and kasha
4	Cereal, yoghurt & baked beans on toast	cheese sandwich & kasha salad	Mushroom risotto & crispie cake
		Grapes & mixed nuts with raisins

## Sheet: 2000kcal fava bean diet
Day	Time	Food	Weight (g)	Energy (kJ)	Energy (kcal)	Fat (g)	Fat (kJ)	Fat (%)	Protein (g)	Protein (kJ)	Prot(%)	CHO (g)	CHO (kJ)	CHO(%)	Alcohol (g)	Alcohol (kJ)	Fibre (g)	Fibre (kJ)	Fibre (%)	Salt (g)	Sat Fat	Sat Fat (kJ)	Sat Fat (%)	Mono Fat	Poly Fat	SAT:MONO	SAT:POLY	Tot Sugars	Starch	SUG:STA	Chol	DF	Vit E	Vit C	Vit D	Carot	Retin	Product	ED(KJ/100g)		Food	Weight (g)	Energy (kJ)	Energy (kcal)	Fat (g)	Fat (kJ)	Protein (g)	Protein (kJ)	CHO (g)
1	100	Hodmedod's Baked Beans (47%)	170.2	542.938	129.352	0.6808	25.1896	4.6395	7.4888	127.31	23.4483	18.5518	296.829	54.6708	0	0	9.1908	76.8351	14.1517	1.0212	0.1702	6.2974	1.15987	0	0	#DIV/0!	#DIV/0!	0	0	#DIV/0!	0	0	0	0	0	0	0	79.994	319		Hodmedod's Baked Beans (47%)	100	319	76	0.4	14.8	4.4	74.8	10.9
1	100	Butter	18	550.62	133.92	14.796	547.452	99.4246	0.108	1.836	0.333442	0.108	1.728	0.313828	0	0	0	0	0	0.27	9.378	346.986	63.0173	3.762	0.504	2.49282	18.6071	0.108	0	#DIV/0!	38.34	0	0.342	0	0.162	109.44	172.44	0	3059		Butter	100	3059	744	82.2	3041.4	0.6	10.2	0.6
1	100	Wholemeal bread, average	69	636.18	149.73	1.725	63.825	10.0325	6.486	110.262	17.3319	28.98	463.68	72.885	0	0	4.83	40.3788	6.34707	0.828	0.345	12.765	2.00651	0.414	0.552	0.833333	0.625	1.932	27.117	0.0712468	0	0	0	0	0	0	0	0	922		Wholemeal bread, average	100	922	217	2.5	92.5	9.4	159.8	42
1	100	Baxters Tomato Chutney	26.1	158.662	37.9574	0.1044	3.8628	2.43461	0.2871	4.8807	3.07616	9.3699	149.918	94.4892	0	0	0	0	0	0	0	0	0	0	0	#DIV/0!	#DIV/0!	0	0	#DIV/0!	0	0	0	0	0	0	0	0	607.9		Baxters Tomato Chutney	100	607.9	145.431	0.4	14.8	1.1	18.7	35.9
1	100	Water	2.1	0	0	0	0	#DIV/0!	0	0	#DIV/0!	0	0	#DIV/0!	0	0	0	0	#DIV/0!	0	0	0	#DIV/0!	0	0	#DIV/0!	#DIV/0!	0	0	#DIV/0!	0	0	0	0	0	0	0	0	0		Water	100	0	0	0	0	0	0	0
1	100	Cheese, Cheddar-type, reduced fat	12.5	136.48	32.6508	1.875	69.375	50.8315	3.94737	67.1053	49.1685	0	0	0	0	0	0	0	0	0.209375	1.18421	43.8158	32.1041	0.559211	0.0657895	2.11765	18	0	0	#DIV/0!	5.36184	0	0.0328947	0	0	12.5	20.625	0	1091.84		Cheese, Cheddar-type, reduced fat	100	1091.84	261.206	15	555	31.5789	536.842	0
1	100	Semi-skimmed milk, pasteurised	99.6	194.519	46.5356	1.5936	58.9632	30.3123	3.2868	55.8756	28.725	4.98	79.68	40.9626	0	0	0	0	0	0.13695	0.996	36.852	18.9452	0.498	0	2	#DIV/0!	4.98	0	#DIV/0!	6.972	0	0.0498	0.996	0	8.964	20.916	0	195.3		Semi-skimmed milk, pasteurised	100	195.3	46.7225	1.6	59.2	3.3	56.1	5
1	100	Alpen	25	387.822	92.7803	1.70833	63.2083	16.2983	2.5	42.5	10.9586	16.5	264	68.0725	0	0	2.16667	18.1133	4.67053	0	0.166667	6.16667	1.59008	0.166667	0.208333	1	0.8	0.541667	11.6667	0.0464286	0	0	0	0	0	0	0	0	1551.29		Alpen	100	1551.29	371.121	6.83333	252.833	10	170	66
1	100	Orange juice, unsweetened	100	153	36	0.1	3.7	2.4183	0.5	8.5	5.55556	8.8	140.8	92.0261	0	0	0.1	0.836	0.546405	0.03	0	0	0	0	0	#DIV/0!	#DIV/0!	8.8	0	#DIV/0!	0	0	0	0	0	0	0	0	153		Orange juice, unsweetened	100	153	36	0.1	3.7	0.5	8.5	8.8
		TOTAL	522.5	2760.22	658.926	22.5831	835.576	#DIV/0!	24.6041	418.269	#DIV/0!	87.2897	1396.64	#DIV/0!	0	0	16.2875	136.163	#DIV/0!	2.49552	12.2401	452.883	#DIV/0!	5.39988	1.33012	#DIV/0!	#DIV/0!	16.3617	38.7837	#DIV/0!	50.6738	0	0.424695	0.996	0.162	130.904	213.981	79.994	7899.33
		Energy (KJ)		2786.64		835.576			418.269			1396.64					136.163
		%				29.985			15.0098			50.1189					4.88628
		ED	533.329												55.0052
1	200	Hodmedods tinned fava beans	80	204.8	48.8	0.32	11.84	5.78125	4	68	33.2031	4.88	78.08	38.125	0	0	5.2	43.472	21.2266	0	0.08	2.96	1.44531	0	0	#DIV/0!	#DIV/0!	0	0	#DIV/0!	0	0	0	0	0	0	0	80	256		Hodmedods tinned fava beans	100	256	61	0.4	14.8	5	85	6.1
1	200	Garlic puree	2	31.64	7.56938	0.68	25.16	79.5196	0.08	1.36	4.29836	0.32	5.12	16.182	0	0	0	0	0	0.137	0	0	0	0	0	#DIV/0!	#DIV/0!	0.32	0	#DIV/0!	0	0	0	0	0	0	0	0	1582		Garlic puree	5	79.1	18.9234	1.7	62.9	0.2	3.4	0.8
1	200	Lemon juice, fresh	3.2	1.00915	0.241424	0	0	0	0.0096	0.1632	16.172	0.0512	0.8192	81.1771	0	0	0.0032	0.026752	2.65094	8e-05	0	0	0	0	0	#DIV/0!	#DIV/0!	0.0512	0	#DIV/0!	0	0.0032	0	1.152	0	0.384	0	0	31.536		Lemon juice, fresh	100	31.536	7.5445	0	0	0.3	5.1	1.6
1	200	Cumin	0.8	0	0	0.1456	5.3872	#DIV/0!	0.1424	2.4208	#DIV/0!	0	0	#DIV/0!	0	0	0.084	0.70224	#DIV/0!	0.0032	0.0072	0.2664	#DIV/0!	0.084	0.0472	0.0857143	0.152542	0	0	#DIV/0!	0	0	0	0	0	0	0	0	0		Cumin seeds	100	0	0	18.2	673.4	17.8	302.6	0
1	200	Salt	0.2	0	0	0	0	#DIV/0!	0	0	#DIV/0!	0	0	#DIV/0!	0	0	0	0	#DIV/0!	0.19425	0	0	#DIV/0!	0	0	#DIV/0!	#DIV/0!	0	0	#DIV/0!	0	0	0	0	0	0	0	0	0		Salt	100	0	0	0	0	0	0	0
1	200	Olive oil	1.5	55.44	13.485	1.4985	55.4445	100.008	0	0	0	0	0	0	0	0	0	0	0	0	0.2145	7.9365	14.3155	1.095	0.123	0.19589	1.7439	0	0	#DIV/0!	0	0	0.0765	0	0	0	0	0	3696		Olive oil	100	3696	899	99.9	3696.3	0	0	0
1	200	Cucumber	56	22.4	5.6	0.056	2.072	9.25	0.392	7.3248	32.7	1.7248	27.5688	123.075	0	0	0.448	3.74528	16.72	0	0	0	0	0	0	#DIV/0!	#DIV/0!	0.784	0	#DIV/0!	0	0.35	0	1.05	0	33.6	0	0	40		Cucumber	100	40	10	0.1	3.7	0.7	13.08	3.08
1	200	Tomatoes, raw	69.6	50.808	11.832	0.2088	7.92369	15.5954	0.4872	9.10154	17.9136	2.14154	34.2646	67.4394	0	0	0.9048	7.56413	14.8877	0	0.0696	2.5752	5.06849	0.0696	0.1392	1	0.5	2.1576	0	#DIV/0!	0	0.856615	0.856615	11.8855	0	445.44	0	0	73		Tomatoes, raw	100	73	17	0.3	11.3846	0.7	13.0769	3.07692
1	200	Lettuce, Iceberg, raw	35	21.434	5.12775	0.116667	4.31667	20.1393	0.233333	3.96667	18.5064	0.7	11.2	52.2534	0	0	0.233333	1.95067	9.10081	0.00175	0	0	0	0	0.116667	#DIV/0!	0	0.7	0	#DIV/0!	0	0.466667	0.233333	1.05	0	17.5	0	0	61.24		Lettuce, Iceberg, raw	30	18.372	4.39522	0.1	3.7	0.2	3.4	0.6
1	200	Tesco HL French Dressing	13.4	47.8085	11.4374	0.268	9.916	20.7411	0.0268	0.4556	0.952968	2.3048	36.8768	77.1344	0	0	0.067	0.56012	1.17159	0.1072	0.067	2.479	5.18527	0	0	#DIV/0!	#DIV/0!	1.7688	0.536	3.3	0	0	0	0	0	0	0	0	356.78		Tesco HL French Dressing	100	356.78	85.3541	2	74	0.2	3.4	17.2
1	200	Water	93.7	0	0	0	0	#DIV/0!	0	0	#DIV/0!	0	0	#DIV/0!	0	0	0	0	#DIV/0!	0	0	0	#DIV/0!	0	0	#DIV/0!	#DIV/0!	0	0	#DIV/0!	0	0	0	0	0	0	0	0	0		Water	100	0	0	0	0	0	0	0
1	200	Pitta bread, white	84.7	968.821	231.775	0.982029	36.3351	3.75044	7.73348	131.469	13.57	49.1014	785.623	81.0907	0	0	1.8413	15.3933	1.58887	1.1011	0.122754	4.54188	0.468805	0.122754	0.368261	1	0.333333	2.08681	47.0146	0.0443864	0	3.31435	0	0	0	0	0	0	1143.83		Pitta bread, white	69	789.24	188.813	0.8	29.6	6.3	107.1	40
1	200	Peanut butter, smooth	17.8	446.78	107.868	9.2204	341.155	76.3586	4.0228	68.3876	15.3068	2.3318	37.3088	8.3506	0	0	1.2816	10.7142	2.39809	0.1602	2.2784	84.3008	18.8685	3.5422	2.9904	0.643216	0.761905	1.1926	1.1392	1.04688	0	0	0	0	0	0	0	0	2510		Peanut butter, smooth	100	2510	606	51.8	1916.6	22.6	384.2	13.1
1	200	Mixed nuts	6.5	166.891	39.9262	3.5165	130.111	77.9612	1.4885	25.3045	15.1623	0.5135	8.216	4.92296	0	0	0.39	3.2604	1.95361	0.04875	0.546	20.202	12.1049	1.833	0.962	0.297872	0.567568	0.26	0.2535	1.02564	0	0.4875	0.4186	0	0	0	0	0	2567.56		Mixed nuts	100	2567.56	614.249	54.1	2001.7	22.9	389.3	7.9
1	200	Milk Chocolate	7	155.001	37.0816	2.121	78.477	50.63	0.588	9.996	6.44899	4.158	66.528	42.921	0	0	0	0	0	0.021	1.246	46.102	29.743	0.665	0.105	1.87368	11.8667	3.955	0.203	19.4828	2.31056	0.038682	0.0532588	0.02856	0.0439824	3.8612	6.6045	0	2214.3		Milk Chocolate	100	2214.3	529.737	30.3	1121.1	8.4	142.8	59.4
1	200	Sugar, brown	5.4	87.615	20.9605	0	0	0	0.0054	0.0918	0.104777	5.4702	87.5232	99.8952	0	0	0	0	0	0.004185	0	0	0	0	0	#DIV/0!	#DIV/0!	5.4702	0	#DIV/0!	0	0	0	0	0	0	0	0	1622.5		Sugar, brown	100	1622.5	388.158	0	0	0.1	1.7	101.3
1	200	Wheat flour, white, self-raising	20.9	328.548	77.121	0.3135	11.5995	3.53053	1.8601	31.6217	9.62468	15.8004	252.806	76.9466	0	0	0.6897	5.76589	1.75496	0.1881	0.0627	2.3199	0.706107	0.0418	0.0627	1.5	1	0.1254	16.511	0.00759494	0	0.8569	0.0627	0	0	0	0	0	1572		Wheat flour, white, self-raising	100	1572	369	1.5	55.5	8.9	151.3	75.6
1	200	Cocoa powder	2.6	36.4665	8.72403	0.5642	20.8754	57.2455	0.481	8.177	22.4233	0.299	4.784	13.1189	0	0	0.3146	2.63006	7.21226	0.06175	0.3328	12.3136	33.7669	0.1872	0.0156	1.77778	21.3333	0	0.299	0	0	0	0.0182	0	0	1.04	0	0	1402.56		Cocoa powder	100	1402.56	335.54	21.7	802.9	18.5	314.5	11.5
1	200	Eggs, chicken, scrambled, without milk	22.2	147.364	35.2544	2.5752	95.2824	64.658	3.0636	52.0812	35.342	0	0	0	0	0	0	0	0	0.08325	0.7326	27.1062	18.3941	1.11	0.2886	0.66	2.53846	0	0	#DIV/0!	92.13	0	0.2664	0	0.4218	0	45.51	0	663.8		Eggs, chicken, scrambled, without milk	100	663.8	158.804	11.6	429.2	13.8	234.6	0
		TOTAL	522.5	2772.83	662.804	22.5864	835.895	30.146	24.6142	419.922	15.1442	89.7967	1436.72	51.8143	0	0	11.4575	95.785	3.45442	2.11181	5.75955	213.103	7.68543	8.75055	5.21863	0.658193	1.10365	18.8716	65.9563	0.286123	94.4406	6.37391	1.98561	15.1661	0.465782	501.825	52.1145	80	530.684
		Energy (kJ)		2786.67		835.697			418.442			1436.75					95.785
		Energy (%)				29.9891			15.0158			51.5578					3.43726
		Energy Density	533.334											54.9951
1	300	Hodmedods tinned fava beans	80	204.8	48.8	0.32	11.84	5.78125	4	68	33.2031	4.88	78.08	38.125	0	0	5.2	43.472	21.2266	0	0.08	2.96	1.44531	0	0	#DIV/0!	#DIV/0!	0	0	#DIV/0!	0	0	0	0	0	0	0	80	256		Hodmedods tinned fava beans	100	256	61	0.4	14.8	5	85	6.1
1	300	Garlic puree	5	79.1	18.9234	1.7	62.9	79.5196	0.2	3.4	4.29836	0.8	12.8	16.182	0	0	0	0	0	0.3425	0	0	0	0	0	#DIV/0!	#DIV/0!	0.8	0	#DIV/0!	0	0	0	0	0	0	0	0	1582		Garlic puree	5	79.1	18.9234	1.7	62.9	0.2	3.4	0.8
1	300	Olive oil	3.7	136.752	33.263	3.6963	136.763	100.008	0	0	0	0	0	0	0	0	0	0	0	0	0.5291	19.5767	14.3155	2.701	0.3034	0.19589	1.7439	0	0	#DIV/0!	0	0	0.1887	0	0	0	0	0	3696		Olive oil	100	3696	899	99.9	3696.3	0	0	0
1	300	Tomato puree	55.8	175.049	41.8778	0.1116	4.1292	2.35888	2.511	42.687	24.3857	7.1982	115.171	65.7937	0	0	1.5624	13.0617	7.46172	0.3348	0	0	0	0	0.0558	#DIV/0!	0	7.0308	0.1674	42	0	0	2.99646	21.204	0	725.4	0	0	313.708		Tomato puree	100	313.708	75.0498	0.2	7.4	4.5	76.5	12.9
1	300	Tomatoes, canned, whole contents	132	104.396	24.9752	0.264	9.768	9.35667	1.32	22.44	21.495	3.96	63.36	60.6919	0	0	1.056	8.82816	8.4564	0.1287	0	0	0	0	0	#DIV/0!	#DIV/0!	3.696	0.264	14	0	1.056	1.584	15.84	0	290.4	0	0	79.088		Tomatoes, canned, whole contents	50	39.544	9.46029	0.1	3.7	0.5	8.5	1.5
1	300	Chilli powder	1.5	13.65	3.26555	0.3	11.1	81.3187	0.15	2.55	18.6813	0	0	0	0	0	0	0	0	0.037875	0	0	0	0	0	#DIV/0!	#DIV/0!	0	0	#DIV/0!	0	0	0	0	0	315	0	0	910		Chilli powder	1	9.1	2.17703	0.2	7.4	0.1	1.7	0
1	300	Water	0.8	0	0	0	0	#DIV/0!	0	0	#DIV/0!	0	0	#DIV/0!	0	0	0	0	#DIV/0!	0	0	0	#DIV/0!	0	0	#DIV/0!	#DIV/0!	0	0	#DIV/0!	0	0	0	0	0	0	0	0	0		Water	100	0	0	0	0	0	0	0
1	300	Peppers, capsicum, red, boiled in salted water	24.8	35.96	8.432	0.0992	3.6704	10.2069	0.2728	4.6376	12.8966	1.736	27.776	77.2414	0	0	0.2976	2.48794	6.91862	0.0496	0.0248	0.9176	2.55172	0	0.0496	#DIV/0!	0.5	1.6616	0.0248	67	0	0	0.2232	20.088	0	937.44	0	0	145		Peppers, capsicum, red, boiled in salted water	100	145	34	0.4	14.8	1.1	18.7	7
1	300	White Rice (Boiled)	115.6	679.192	162.486	1.5028	55.6036	8.18673	3.0056	51.0952	7.52294	35.7204	571.526	84.148	0	0	0.1156	0.966416	0.142289	0.00289	0.3468	12.8316	1.88925	0.3468	0.578	1	0.6	0	35.7204	0	0	1.156	0	0	0	0	0	0	587.536		White Rice (Boiled)	100	587.536	140.559	1.3	48.1	2.6	44.2	30.9
1	300	Onions, boiled in unsalted water	17.4	12.8621	3.07705	0	0	0	0.0994286	1.69029	13.1416	0.646286	10.3406	80.3958	0	0	0.0994286	0.831223	6.46259	0.00087	0	0	0	0	0	#DIV/0!	#DIV/0!	0.447429	0	#DIV/0!	0	0.0994286	0.0497143	0.546857	0	0.894857	0	0	73.92		Onions, boiled in unsalted water	100	73.92	17.6842	0	0	0.571429	9.71429	3.71429
1	300	Cheese, Cheddar-type, reduced fat	27.6	314.916	75.348	4.3608	161.35	51.2358	9.0252	153.428	48.7204	0	0	0	0	0	0	0	0	0.4623	2.7324	101.099	32.1034	1.2696	0.1104	2.15217	24.75	0	0	#DIV/0!	11.868	0	0.0726316	0	0	27.6	45.54	0	1141		Cheese, Cheddar-type, reduced fat	100	1141	273	15.8	584.6	32.7	555.9	0
			464.2
1	300	Frosties	19.6	292.04	68.6	0.098	3.626	1.24161	0.9212	15.6604	5.36242	17.6596	282.554	96.7517	0	0	0.1372	1.14699	0.392752	0.3136	0.0196	0.7252	0.248322	0.0196	0.0588	1	0.333333	7.5068	9.2904	0.808017	0	0.2352	0	0	0.4116	0	0	0	1490		Frosties	100	1490	350	0.5	18.5	4.7	79.9	90.1
1	300	Almonds	14.2	368.57	88.1747	7.9236	293.173	79.5434	2.9962	50.9354	13.8197	0.9798	15.6768	4.25341	0	0	1.0508	8.78469	2.38345	0.00568	0.6674	24.6938	6.69989	4.8848	2.0164	0.136628	0.330986	0.5964	0.3834	1.55556	0	1.8318	3.40232	0	0	0	0	0	2595.56		Almonds	100	2595.56	620.948	55.8	2064.6	21.1	358.7	6.9
1	300	Syrup, golden	21.8	276.664	66.1875	0	0	0	0.0654	1.1118	0.40186	17.222	275.552	99.5981	0	0	0	0	0	0.14824	0	0	0	0	0	#DIV/0!	#DIV/0!	17.222	0	#DIV/0!	0	0	0	0	0	0	0	0	1269.1		Syrup, golden	100	1269.1	303.612	0	0	0.3	5.1	79
1	300	Butter	2.7	82.593	20.088	2.2194	82.1178	99.4246	0.0162	0.2754	0.333442	0.0162	0.2592	0.313828	0	0	0	0	0	0.0405	1.4067	52.0479	63.0173	0.5643	0.0756	2.49282	18.6071	0.0162	0	#DIV/0!	5.751	0	0.0513	0	0.0243	16.416	25.866	0	3059		Butter	100	3059	744	82.2	3041.4	0.6	10.2	0.6
		TOTAL	986.7	2776.54	663.498	22.5957	836.041	30.1108	24.583	417.911	15.0515	90.8185	1453.1	52.3347	0	0	9.51903	79.5791	2.86612	1.86756	5.8068	214.852	7.7381	9.7861	3.248	0.593372	1.78781	38.9772	45.8504	0.850096	17.619	4.37843	8.56833	57.6789	0.4359	2313.15	71.406	80	281.397
		Energy (kJ)		2786.63		836.041			417.911			1453.1					79.5791
		Energy (%)				30.0019			14.997			52.1453					2.85575
		Energy Density	282.419												55.0011
2	100	Eggs, chicken, scrambled, without milk	56	371.728	88.9301	6.496	240.352	64.658	7.728	131.376	35.342	0	0	0	0	0	0	0	0	0.21	1.848	68.376	18.3941	2.8	0.728	0.66	2.53846	0	0	#DIV/0!	232.4	0	0.672	0	1.064	0	114.8	0	663.8		Eggs, chicken, scrambled, without milk	100	663.8	158.804	11.6	429.2	13.8	234.6	0
2	100	Sunflower oil	4	147.84	35.96	3.996	147.852	100.008	0	0	0	0	0	0	0	0	0	0	0	0	0.572	21.164	14.3155	2.92	0.328	0.19589	1.7439	0	0	#DIV/0!	0	0	1.9688	0	0	0	0	0	3696		Sunflower oil	100	3696	899	99.9	3696.3	0	0	0
2	100	Semi-skimmed milk, pasteurised	30	58.59	14.0167	0.48	17.76	30.3123	0.99	16.83	28.725	1.5	24	40.9626	0	0	0	0	0	0.04125	0.3	11.1	18.9452	0.15	0	2	#DIV/0!	1.5	0	#DIV/0!	2.1	0	0.015	0.3	0	2.7	6.3	0	195.3		Semi-skimmed milk, pasteurised	100	195.3	46.7225	1.6	59.2	3.3	56.1	5
2	100	Hodmedod's Baked Beans (47%)	170.2	542.938	129.352	0.6808	25.1896	4.6395	7.4888	127.31	23.4483	18.5518	296.829	54.6708	0	0	9.1908	76.8351	14.1517	1.0212	0.1702	6.2974	1.15987	0	0	#DIV/0!	#DIV/0!	0	0	#DIV/0!	0	0	0	0	0	0	0	79.994	319		Hodmedod's Baked Beans (47%)	100	319	76	0.4	14.8	4.4	74.8	10.9
2	100	White bread, average	95	951.9	223.25	1.805	66.785	7.01597	7.98	135.66	14.2515	46.835	749.36	78.7226	0	0	2.185	18.2666	1.91896	1.235	0.38	14.06	1.47705	0.38	0.475	1	0.8	2.47	44.365	0.0556745	0	0	0	0	0	0	0	0	1002		White bread, average	100	1002	235	1.9	70.3	8.4	142.8	49.3
2	100	Tesco Sunflower spread	15.1	330.69	79.1119	8.909	329.633	99.6804	0.0151	0.2567	0.0776256	0.0302	0.4832	0.146119	0	0	0	0	0	0.18875	2.114	78.218	23.653	2.416	3.926	0.875	0.538462	0.0302	0	#DIV/0!	0	0	5.738	0	1.1325	0	0	0	2190		Tesco Sunflower spread	100	2190	523.92	59	2183	0.1	1.7	0.2
2	100	Baxters Tomato Chutney	26.1	158.662	37.9574	0.1044	3.8628	2.43461	0.2871	4.8807	3.07616	9.3699	149.918	94.4892	0	0	0	0	0	0	0	0	0	0	0	#DIV/0!	#DIV/0!	0	0	#DIV/0!	0	0	0	0	0	0	0	0	607.9		Baxters Tomato Chutney	100	607.9	145.431	0.4	14.8	1.1	18.7	35.9
2	100	Apple juice, unsweetened	125	205	47.5	0.125	4.625	2.2561	0.125	2.125	1.03659	12.375	198	96.5854	0	0	0	0	0	0	0	0	0	0	0	#DIV/0!	#DIV/0!	12.375	0	#DIV/0!	0	0	0	0	0	0	0	0	164		Apple juice, unsweetened	100	164	38	0.1	3.7	0.1	1.7	9.9
2	100	Sugar, white	1.1	18.48	4.42105	0	0	0	0	0	0	1.155	18.48	100	0	0	0	0	0	0	0	0	0	0	0	#DIV/0!	#DIV/0!	1.155	0	#DIV/0!	0	0	0	0	0	0	0	0	1680		Sugar, white	100	1680	401.914	0	0	0	0	105
		TOTAL	522.5	2785.83	660.499	22.5962	836.059	311.005	24.614	418.438	105.957	89.8169	1437.07	465.577	0	0	11.3758	95.1017	16.0707	2.6962	5.3842	199.215	77.9447	8.666	5.457	#DIV/0!	#DIV/0!	17.5302	44.365	#DIV/0!	234.5	0	8.3938	0.3	2.1965	2.7	121.1	79.994	10518
		Energy (KJ)		2786.67		836.059			418.438			1437.07					95.1017
		%				30.0021			15.0157			51.5695					3.41274
		ED	533.334											54.9822
2	200	Hodmedods tinned fava beans	80	204.8	48.8	0.32	11.84	5.78125	4	68	33.2031	4.88	78.08	38.125	0	0	5.2	43.472	21.2266	0	0.08	2.96	1.44531	0	0	#DIV/0!	#DIV/0!	0	0	#DIV/0!	0	0	0	0	0	0	0	80	256		Hodmedods tinned fava beans	100	256	61	0.4	14.8	5	85	6.1
2	200	Garlic puree	4	63.28	15.1388	1.36	50.32	79.5196	0.16	2.72	4.29836	0.64	10.24	16.182	0	0	0	0	0	0.274	0	0	0	0	0	#DIV/0!	#DIV/0!	0.64	0	#DIV/0!	0	0	0	0	0	0	0	0	1582		Garlic puree	5	79.1	18.9234	1.7	62.9	0.2	3.4	0.8
2	200	Olive oil	0.7	25.872	6.293	0.6993	25.8741	100.008	0	0	0	0	0	0	0	0	0	0	0	0	0.1001	3.7037	14.3155	0.511	0.0574	0.19589	1.7439	0	0	#DIV/0!	0	0	0.0357	0	0	0	0	0	3696		Olive oil	100	3696	899	99.9	3696.3	0	0	0
2	200	Water	76.9	0	0	0	0	#DIV/0!	0	0	#DIV/0!	0	0	#DIV/0!	0	0	0	0	#DIV/0!	0	0	0	#DIV/0!	0	0	#DIV/0!	#DIV/0!	0	0	#DIV/0!	0	0	0	0	0	0	0	0	0		Water	100	0	0	0	0	0	0	0
2	200	Onions, boiled in unsalted water	50	36.96	8.84211	0	0	0	0.285714	4.85714	13.1416	1.85714	29.7143	80.3958	0	0	0.285714	2.38857	6.46259	0.0025	0	0	0	0	0	#DIV/0!	#DIV/0!	1.28571	0	#DIV/0!	0	0.285714	0.142857	1.57143	0	2.57143	0	0	73.92		Onions, boiled in unsalted water	100	73.92	17.6842	0	0	0.571429	9.71429	3.71429
2	200	Peppers, capsicum, red, boiled in salted water	40	58	13.6	0.16	5.92	10.2069	0.44	7.48	12.8966	2.8	44.8	77.2414	0	0	0.48	4.0128	6.91862	0.08	0.04	1.48	2.55172	0	0.08	#DIV/0!	0.5	2.68	0.04	67	0	0	0.36	32.4	0	1512	0	0	145		Peppers, capsicum, red, boiled in salted water	100	145	34	0.4	14.8	1.1	18.7	7
2	200	Stock cubes, vegetable	4.5	49.32	11.799	0.81	29.97	60.7664	0.63	10.71	21.7153	0.54	8.64	17.5182	0	0	0	0	0	1.89	0	0	0	0	0	#DIV/0!	#DIV/0!	0.09	0.45	0.2	0	0	0	0	0	0	0	0	1096		Stock cubes, vegetable	5	54.8	13.11	0.9	33.3	0.7	11.9	0.6
2	200	Salt	1	0	0	0	0	#DIV/0!	0	0	#DIV/0!	0	0	#DIV/0!	0	0	0	0	#DIV/0!	0.97125	0	0	#DIV/0!	0	0	#DIV/0!	#DIV/0!	0	0	#DIV/0!	0	0	0	0	0	0	0	0	0		Salt	100	0	0	0	0	0	0	0
2	200	Pepper, black	0.4	0	0	0.0132	0.4884	#DIV/0!	0.0436	0.7412	#DIV/0!	0	0	#DIV/0!	0	0	0.106	0.88616	#DIV/0!	0.00044	0	0	#DIV/0!	0	0	#DIV/0!	#DIV/0!	0	0	#DIV/0!	0	0	0	0	0	0.46	0	0	0		Pepper, black	100	0	0	3.3	122.1	10.9	185.3	0
2	200	Tomato puree	20	62.7416	15.01	0.04	1.48	2.35888	0.9	15.3	24.3857	2.58	41.28	65.7937	0	0	0.56	4.6816	7.46172	0.12	0	0	0	0	0.02	#DIV/0!	0	2.52	0.06	42	0	0	1.074	7.6	0	260	0	0	313.708		Tomato puree	100	313.708	75.0498	0.2	7.4	4.5	76.5	12.9
2	200	Tomatoes, canned, whole contents	55.2	43.6566	10.4442	0.1104	4.0848	9.35667	0.552	9.384	21.495	1.656	26.496	60.6919	0	0	0.4416	3.69178	8.4564	0.05382	0	0	0	0	0	#DIV/0!	#DIV/0!	1.5456	0.1104	14	0	0.4416	0.6624	6.624	0	121.44	0	0	79.088		Tomatoes, canned, whole contents	50	39.544	9.46029	0.1	3.7	0.5	8.5	1.5
2	200	Tesco Garlic and Herb Croutons	19.8	383.13	91.08	3.1482	116.483	30.4031	2.4552	41.7384	10.8941	12.8304	205.286	53.5814	0	0	0.792	6.62112	1.72817	0.198	0.297	10.989	2.86822	1.9404	0.693	0.153061	0.428571	0.8712	0	#DIV/0!	0	0	0	0	0	0	0	0	1935		Tesco Garlic and Herb Croutons	100	1935	460	15.9	588.3	12.4	210.8	64.8
2	200	Wholemeal bread, average	60	553.2	130.2	1.5	55.5	10.0325	5.64	95.88	17.3319	25.2	403.2	72.885	0	0	4.2	35.112	6.34707	0.72	0.3	11.1	2.00651	0.36	0.48	0.833333	0.625	1.68	23.58	0.0712468	0	0	0	0	0	0	0	0	922		Wholemeal bread, average	100	922	217	2.5	92.5	9.4	159.8	42
2	200	Hellmans Mayo Light	7.9	96.8628	23.1729	2.37	87.69	90.5301	0.0438889	0.746111	0.770276	0.526667	8.42667	8.69959	0	0	0	0	0	0	0.351111	12.9911	13.4119	0.526667	1.22889	0.666667	0.285714	0.307222	0.219444	1.4	1.75556	0	0	0	0	0	0	0	1226.11		Hellmans Mayo Light	100	1226.11	293.328	30	1110	0.555556	9.44444	6.66667
2	200	Eggs, chicken, boiled	47.3	290.107	69.4035	5.12417	189.594	65.3533	5.9125	100.512	34.6467	0	0	0	0	0	0	0	0	0.16555	1.37958	51.0446	17.5951	2.16792	0.59125	0.636364	2.33333	0	0	#DIV/0!	182.105	0	0.59125	0	0.788333	0	89.87	0	613.333		Eggs, chicken, boiled	24	147.2	35.2153	2.6	96.2	3	51	0
2	200	Gingernut biscuits	29.8	548.916	129.928	3.874	143.338	26.1129	1.6688	28.3696	5.1683	23.5718	377.149	68.7079	0	0	0.5662	4.73343	0.862324	0.24585	1.788	66.156	12.0521	1.5198	0.3874	1.17647	4.61538	10.6684	12.9034	0.82679	0	0.5364	0.447	0	0	0	0	0	1842		Gingernut biscuits	100	1842	436	13	481	5.6	95.2	79.1
2	200	Milk Chocolate	4.5	99.6435	23.8382	1.3635	50.4495	50.63	0.378	6.426	6.44899	2.673	42.768	42.921	0	0	0	0	0	0.0135	0.801	29.637	29.743	0.4275	0.0675	1.87368	11.8667	2.5425	0.1305	19.4828	1.48536	0.024867	0.0342378	0.01836	0.0282744	2.4822	4.24575	0	2214.3		Milk Chocolate	100	2214.3	529.737	30.3	1121.1	8.4	142.8	59.4
2	200	Condensed milk, whole, sweetened	17	239.054	57.19	1.717	63.529	26.5752	1.445	24.565	10.2759	9.435	150.96	63.1489	0	0	0	0	0	0.0595	1.071	39.627	16.5766	0.493	0.051	2.17241	21	9.435	0	#DIV/0!	6.12	0	0.0323	0.68	0.918	11.9	18.7	0	1406.2		Condensed milk, whole, sweetened	100	1406.2	336.411	10.1	373.7	8.5	144.5	55.5
2	200	Orange Rind	3.5	0	0	0	0	#DIV/0!	0	0	#DIV/0!	0	0	#DIV/0!	0	0	0	0	#DIV/0!	0	0	0	#DIV/0!	0	0	#DIV/0!	#DIV/0!	0	0	#DIV/0!	0	0	0	0	0	0	0	0	0		Orange Rind	100	0	0	0	0	0	0	0
		TOTAL	522.5	2755.54	654.74	22.6098	836.561	30.3592	24.5547	417.43	15.1487	89.19	1427.04	51.788	0	0	12.6315	105.599	3.83226	4.79441	6.20779	229.688	8.3355	7.94628	3.65644	0.78122	1.69777	34.2656	37.4937	0.913903	191.466	1.28858	3.37974	48.8938	1.73461	1910.85	112.816	80	527.377
		Energy (kJ)		2786.63		836.561			417.43			1427.04					105.599
		Energy (%)				30.0205			14.9797			51.2102					3.7895
		Energy Density	533.326												54.9997
2	300	Broad Beans	80	284	68	0.48	17.76	6.25352	6.32	107.44	37.831	9.36	149.76	52.7324	0	0	5.2	43.472	15.307	0	0.08	2.96	1.04225	0.08	0.24	1	0.333333	1.04	0	#DIV/0!	0	0	0	0	0	0	0	80	355		Broad Beans	100	355	85	0.6	22.2	7.9	134.3	11.7
2	300	Sunflower oil	7	258.72	62.93	6.993	258.741	100.008	0	0	0	0	0	0	0	0	0	0	0	0	1.001	37.037	14.3155	5.11	0.574	0.19589	1.7439	0	0	#DIV/0!	0	0	3.4454	0	0	0	0	0	3696		Sunflower oil	100	3696	899	99.9	3696.3	0	0	0
2	300	Soy sauce	9.2	17.48	4.18182	0	0	0	0.306667	5.21333	29.8246	0.766667	12.2667	70.1754	0	0	0	0	0	1.6376	0	0	0	0	0	#DIV/0!	#DIV/0!	0.613333	0.153333	4	0	0	0	0	0	0	0	0	190		Soy sauce	6	11.4	2.72727	0	0	0.2	3.4	0.5
2	300	Tesco Squeezy Clear Honey	8	111.2	26.4	0	0	0	0.04	0.68	0.611511	6.48	103.68	93.2374	0	0	0	0	0	0	0	0	0	0	0	#DIV/0!	#DIV/0!	6.48	0	#DIV/0!	0	0	0	0	0	0	0	0	1390		Tesco Squeezy Clear Honey	100	1390	330			0.5	8.5	81
2	300	Tomato puree	13.9	43.6054	10.4319	0.0278	1.0286	2.35888	0.6255	10.6335	24.3857	1.7931	28.6896	65.7937	0	0	0.3892	3.25371	7.46172	0.0834	0	0	0	0	0.0139	#DIV/0!	0	1.7514	0.0417	42	0	0	0.74643	5.282	0	180.7	0	0	313.708		Tomato puree	100	313.708	75.0498	0.2	7.4	4.5	76.5	12.9
2	300	Almonds	7.7	199.858	47.813	4.2966	158.974	79.5434	1.6247	27.6199	13.8197	0.5313	8.5008	4.25341	0	0	0.5698	4.76353	2.38345	0.00308	0.3619	13.3903	6.69989	2.6488	1.0934	0.136628	0.330986	0.3234	0.2079	1.55556	0	0.9933	1.84492	0	0	0	0	0	2595.56		Almonds	100	2595.56	620.948	55.8	2064.6	21.1	358.7	6.9
2	300	Tesco dried mixed mushrooms	13	148.72	35.49	0.221	8.177	5.49825	2.847	48.399	32.5437	3.432	54.912	36.9231	0	0	4.238	35.4297	23.8231	0	0.039	1.443	0.97028	0	0	#DIV/0!	#DIV/0!	0.143	0	#DIV/0!	0	0	0	0	0	0	0	0	1144		Tesco dried mixed mushrooms	100	1144	273	1.7	62.9	21.9	372.3	26.4
2	300	Chilli powder	2.2	20.02	4.78947	0.44	16.28	81.3187	0.22	3.74	18.6813	0	0	0	0	0	0	0	0	0.05555	0	0	0	0	0	#DIV/0!	#DIV/0!	0	0	#DIV/0!	0	0	0	0	0	462	0	0	910		Chilli powder	1	9.1	2.17703	0.2	7.4	0.1	1.7	0
2	300	Broccoli, green, boiled in unsalted water	61.2	72.0232	17.2304	0.459	16.983	23.5799	1.9125	32.5125	45.1417	0.6885	11.016	15.2951	0	0	1.377	11.5117	15.9833	0.01989	0.153	5.661	7.85997	0.0765	0.2295	2	0.666667	0.5355	0	#DIV/0!	0	0	0.6885	26.928	0	290.7	0	0	117.685		Broccoli, green, boiled in unsalted water	80	94.148	22.5234	0.6	22.2	2.5	42.5	0.9
2	300	Carrots, old, boiled in unsalted water	14.2	14.2	3.408	0.0568	2.1016	14.8	0.0852	1.4484	10.2	0.6958	11.1328	78.4	0	0	0.4686	3.9175	27.588	0.0142	0.0142	0.5254	3.7	0	0.0284	#DIV/0!	0.5	0.6532	0.0284	23	0	0	0	0	0	0	0	0	100		Carrots, old, boiled in unsalted water	100	100	24	0.4	14.8	0.6	10.2	4.9
2	300	Water	62.2	0	0	0	0	#DIV/0!	0	0	#DIV/0!	0	0	#DIV/0!	0	0	0	0	#DIV/0!	0	0	0	#DIV/0!	0	0	#DIV/0!	#DIV/0!	0	0	#DIV/0!	0	0	0	0	0	0	0	0	0		Water	100	0	0	0	0	0	0	0
2	300	Lemon juice, fresh	3.1	0.977616	0.233879	0	0	0	0.0093	0.1581	16.172	0.0496	0.7936	81.1771	0	0	0.0031	0.025916	2.65094	7.75e-05	0	0	0	0	0	#DIV/0!	#DIV/0!	0.0496	0	#DIV/0!	0	0.0031	0	1.116	0	0.372	0	0	31.536		Lemon juice, fresh	100	31.536	7.5445	0	0	0.3	5.1	1.6
2	300	Salt	0.5	0	0	0	0	#DIV/0!	0	0	#DIV/0!	0	0	#DIV/0!	0	0	0	0	#DIV/0!	0.485625	0	0	#DIV/0!	0	0	#DIV/0!	#DIV/0!	0	0	#DIV/0!	0	0	0	0	0	0	0	0	0		Salt	100	0	0	0	0	0	0	0
2	300	Peppers, capsicum, red, boiled in salted water	18.5	26.825	6.29	0.074	2.738	10.2069	0.2035	3.4595	12.8966	1.295	20.72	77.2414	0	0	0.222	1.85592	6.91862	0.037	0.0185	0.6845	2.55172	0	0.037	#DIV/0!	0.5	1.2395	0.0185	67	0	0	0.1665	14.985	0	699.3	0	0	145		Peppers, capsicum, red, boiled in salted water	100	145	34	0.4	14.8	1.1	18.7	7
2	300	Sharwoods Medium Egg Noodles	115.4	853.96	202.181	1.10784	40.9901	4.8	6.924	117.708	13.7838	40.4362	646.979	75.7622	0	0	1.47712	12.3487	1.44605	0.4616	0.18464	6.83168	0.8	0	0	#DIV/0!	#DIV/0!	2.03104	0	#DIV/0!	0	0	0	0	0	0	0	0	740		Sharwoods Medium Egg Noodles	125	925	219	1.2	44.4	7.5	127.5	43.8
2	300	Semi-skimmed milk, pasteurised	76.3	149.014	35.6493	1.2208	45.1696	30.3123	2.5179	42.8043	28.725	3.815	61.04	40.9626	0	0	0	0	0	0.104913	0.763	28.231	18.9452	0.3815	0	2	#DIV/0!	3.815	0	#DIV/0!	5.341	0	0.03815	0.763	0	6.867	16.023	0	195.3		Semi-skimmed milk, pasteurised	100	195.3	46.7225	1.6	59.2	3.3	56.1	5
2	300	Rice Krispies	14.5	236.06	55.39	0.145	5.365	2.27273	0.8845	15.0365	6.36978	13.4705	215.528	91.3022	0	0	0.2175	1.8183	0.77027	0.21025	0.0435	1.6095	0.681818	0.029	0.058	1.5	0.75	1.508	11.9625	0.126061	0	0.1595	0.087	0	0.3045	0	0	0	1628		Rice Krispies	100	1628	382	1	37	6.1	103.7	92.9
2	300	Syrup, golden	7	88.837	21.2529	0	0	0	0.021	0.357	0.40186	5.53	88.48	99.5981	0	0	0	0	0	0.0476	0	0	0	0	0	#DIV/0!	#DIV/0!	5.53	0	#DIV/0!	0	0	0	0	0	0	0	0	1269.1		Syrup, golden	100	1269.1	303.612	0	0	0.3	5.1	79
2	300	Butter	8.6	263.074	63.984	7.0692	261.56	99.4246	0.0516	0.8772	0.333442	0.0516	0.8256	0.313828	0	0	0	0	0	0.129	4.4806	165.782	63.0173	1.7974	0.2408	2.49282	18.6071	0.0516	0	#DIV/0!	18.318	0	0.1634	0	0.0774	52.288	82.388	0	3059		Butter	100	3059	744	82.2	3041.4	0.6	10.2	0.6
		TOTAL	522.5	2788.57	665.655	22.591	835.868	29.9748	24.5934	418.087	14.9929	88.3952	1414.32	50.7185	0	0	14.1623	118.397	#DIV/0!	3.28979	7.13934	264.156	#DIV/0!	10.1232	2.515	#DIV/0!	#DIV/0!	25.7646	12.4123	#DIV/0!	23.659	1.1559	7.1803	49.074	0.3819	1692.23	98.411	80	17879.9
		Energy (kJ)		2786.68		835.868			418.087			1414.32					118.397
		Energy (%)				29.9952			15.0031			50.7531					4.24868
		Energy Density	533.335											55.0017
3	100	Apples, eating, red dessert, raw	37.7	81.809	19.5701	0.0377	1.3949	1.70507	0.1131	1.9227	2.35023	4.901	78.416	95.8525	0	0	1.0179	8.50964	10.4018	0	0	0	0	0	0.0377	#DIV/0!	0	4.901	0	#DIV/0!	0	0.7917	0.22243	1.131	0	5.655	0	0	217		Apples, eating, red dessert, raw	100	217	51.91	0.1	3.7	0.3	5.1	13
3	100	Apricots, dried	27.2	218.144	52.1886	0.1904	7.0448	3.22943	1.3056	22.1952	10.1746	11.8048	188.877	86.5835	0	0	2.448	20.4653	9.38155	0.03808	0	0	0	0	0	#DIV/0!	#DIV/0!	11.8048	0	#DIV/0!	0	5.8752	0	0	0	175.44	0	0	802		Apricots, dried	100	802	191.87	0.7	25.9	4.8	81.6	43.4
3	100	Baking powder	1.6	11.088	2.65264	0	0	0	0.0832	1.4144	12.7561	0.6048	9.6768	87.2727	0	0	0	0	0	0.472	0	0	0	0	0	#DIV/0!	#DIV/0!	0	0.6048	0	0	0	0	0	0	0	0	0	693		Baking powder	100	693	165.79	0	0	5.2	88.4	37.8
3	100	Bicarbonate of soda	1.6	0	0	0	0	#DIV/0!	0	0	#DIV/0!	0	0	#DIV/0!	0	0	0	0	#DIV/0!	1.0952	0	0	#DIV/0!	0	0	#DIV/0!	#DIV/0!	0	0	#DIV/0!	0	0	0	0	0	0	0	0	0		Bicarbonate of soda	100	0	0	0	0	0	0	0
3	100	Bran, wheat	26.5	263.145	58.3	0.7685	28.4345	10.8056	3.922	66.674	25.3374	9.5135	152.216	57.8449	0	0	10.9445	91.496	34.7702	0	0.1325	4.9025	1.86304	0.106	0.3975	1.25	0.333333	0.6095	4.8495	0.125683	0	10.494	0.689	0	0	0	0	0	993		Bran, wheat	100	993	220	2.9	107.3	14.8	251.6	35.9
3	100	Cinnamon, ground	2	0	0	0.064	2.368	#DIV/0!	0.078	1.326	#DIV/0!	0	0	#DIV/0!	0	0	1.086	9.07896	#DIV/0!	0.0014	0.014	0.518	#DIV/0!	0.01	0.01	1.4	1.4	0	0	#DIV/0!	0	0	0	0	0	3.1	0	0	0		Cinnamon, ground	100	0	0	3.2	118.4	3.9	66.3	0
3	100	Eggs, chicken, scrambled, without milk	21.2	140.726	33.6656	2.4592	90.9904	64.658	2.9256	49.7352	35.342	0	0	0	0	0	0	0	0	0.08056	0.6996	25.8852	18.3941	1.06	0.2756	0.66	2.53846	0	0	#DIV/0!	87.98	0	0.2544	0	0.4028	0	43.46	0	663.8		Eggs, chicken, scrambled, without milk	100	663.8	158.8	11.6	429.2	13.8	234.6	0
3	100	Sugar, white	14	235.2	56.2674	0	0	0	0	0	0	14.7	235.2	100	0	0	0	0	0	0	0	0	0	0	0	#DIV/0!	#DIV/0!	14.7	0	#DIV/0!	0	0	0	0	0	0	0	0	1680		Sugar, white	100	1680	401.91	0	0	0	0	105
3	100	Tesco Sunflower spread	30	657	157.176	17.7	654.9	99.6804	0.03	0.51	0.0776256	0.06	0.96	0.146119	0	0	0	0	0	0.375	4.2	155.4	23.653	4.8	7.8	0.875	0.538462	0.06	0	#DIV/0!	0	0	11.4	0	2.25	0	0	0	2190		Tesco Sunflower spread	100	2190	523.92	59	2183	0.1	1.7	0.2
3	100	Hodmedods tinned fava beans	30	76.8	18.3	0.12	4.44	5.78125	1.5	25.5	33.2031	1.83	29.28	38.125	0	0	1.95	16.302	21.2266	0	0.03	1.11	1.44531	0	0	#DIV/0!	#DIV/0!	0	0	#DIV/0!	0	0	0	0	0	0	0	30	256		Hodmedods tinned fava beans	100	256	61	0.4	14.8	5	85	6.1
3	100	Barry Farm fava bean flour	50	797.55	190.619	0.735275	27.2052	3.41109	13.2349	224.994	28.2107	27.9405	447.047	56.0526	0	0	11.7644	98.3504	12.3316	0	0	0	0	0	0	#DIV/0!	#DIV/0!	0	0	#DIV/0!	0	0	0	0	0	0	0	50	1595.1		Barry Farm fava bean flour	100	1595.1	381.238	1.47055	54.4104	26.4699	449.988	55.8809
3	100	Semi-skimmed milk, pasteurised	28	54.6	13.062	0.448	16.576	30.359	0.924	15.708	28.7692	1.4	22.4	41.0256	0	0	0	0	0	0.0392	0.28	10.36	18.9744	0.14	0	2	#DIV/0!	1.4	0	#DIV/0!	1.96	0	0.014	0.28	0	2.52	5.88	0	195		Semi-skimmed milk, pasteurised	100	195	46.65	1.6	59.2	3.3	56.1	5
3	100	Water	164.9	0	0	0	0	#DIV/0!	0	0	#DIV/0!	0	0	#DIV/0!	0	0	0	0	#DIV/0!	0	0	0	#DIV/0!	0	0	#DIV/0!	#DIV/0!	0	0	#DIV/0!	0	0	0	0	0	0	0	0	0		Water	100	0	0	0	0	0	0	0
3	100	Orange juice, unsweetened	87.8	134.334	31.608	0.0878	3.2486	2.4183	0.439	7.463	5.55556	7.7264	123.622	92.0261	0	0	0.0878	0.734008	0.546405	0.02634	0	0	0	0	0	#DIV/0!	#DIV/0!	7.7264	0	#DIV/0!	0	0	0	0	0	0	0	0	153		Orange juice, unsweetened	100	153	36	0.1	3.7	0.5	8.5	8.8
		TOTAL	522.5	2670.4	633.409	22.6109	836.602	31.3288	24.5555	417.443	15.6322	80.481	1287.7	48.2211	0	0	29.2986	244.936	9.17229	2.12778	5.3561	198.176	7.42121	6.116	8.5208	0.875752	0.628591	41.2017	5.4543	7.55398	89.94	17.1609	12.5798	1.411	2.6528	186.715	49.34	80	511.08
		Energy (KJ)		2786.68		836.602			417.443			1287.7					244.936
		%				30.0215			14.9799			46.209					8.78955
		ED	533.335											54.9985
3	200	Hodmedod's Vaal Dhal (45%)	177.8	705.866	168.91	5.8674	217.094	30.7557	8.001	136.017	19.2695	16.3576	261.722	37.0781	0	0	9.0678	75.8068	10.7395	1.0668	0.5334	19.7358	2.79597	0	0	#DIV/0!	#DIV/0!	0	0	#DIV/0!	0	0	0	0	0	0	0	80.01	397		Hodmedod's Vaal Dhal (45%)	100	397	95	3.3	122.1	4.5	76.5	9.2
3	200	Tesco Mini Wholemeal Pitta Bread	93.5	948.745	226.972	1.87	69.19	7.2928	10.098	171.666	18.094	40.579	649.264	68.434	0	0	7.0125	58.6245	6.17917	0.935	0.2805	10.3785	1.09392	0	0	#DIV/0!	#DIV/0!	3.366	37.213	0.0904523	0	0	0	0	0	0	0	0	1014.7		Tesco Mini Wholemeal Pitta Bread	100	1014.7	242.751	2	74	10.8	183.6	43.4
3	200	Raisins	27.1	314.089	73.712	0.1084	4.0108	1.27696	0.5691	9.6747	3.08024	18.7803	300.485	95.6687	0	0	1.084	9.06224	2.88525	0.0542	0	0	0	0	0	#DIV/0!	#DIV/0!	18.7803	0	#DIV/0!	0	0	0	0	0	0	0	0	1159		Raisins	100	1159	272	0.4	14.8	2.1	35.7	69.3
3	200	Carrots, old, raw	37.7	55.042	13.195	0.1131	4.1847	7.60274	0.2262	3.8454	6.9863	2.9783	47.6528	86.5753	0	0	1.2064	10.0855	18.3233	0.02262	0.0377	1.3949	2.53425	0	0.0754	#DIV/0!	0.5	2.7898	0.1131	24.6667	0	0	0	0	0	0	0	0	146		Carrots, old, raw	100	146	35	0.3	11.1	0.6	10.2	7.9
3	200	Cucumber	38.5	15.4	3.85	0.0385	1.4245	9.25	0.2695	5.0358	32.7	1.1858	18.9535	123.075	0	0	0.308	2.57488	16.72	0	0	0	0	0	0	#DIV/0!	#DIV/0!	0.539	0	#DIV/0!	0	0.240625	0	0.721875	0	23.1	0	0	40		Cucumber	100	40	10	0.1	3.7	0.7	13.08	3.08
3	200	Tesco full fat cream cheese	33.9	333.203	79.7137	7.797	288.489	86.5805	1.8645	31.6965	9.51267	0.8136	13.0176	3.90681	0	0	0	0	0	0.1695	5.3223	196.925	59.1006	1.8306	0.1356	2.90741	39.25	0.8136	0	#DIV/0!	0	0	0	0	0	0	0	0	982.9		Tesco full fat cream cheese	100	982.9	235.144	23	851	5.5	93.5	2.4
3	200	Olive oil	5.1	188.496	45.849	5.0949	188.511	100.008	0	0	0	0	0	0	0	0	0	0	0	0	0.7293	26.9841	14.3155	3.723	0.4182	0.19589	1.7439	0	0	#DIV/0!	0	0	0.2601	0	0	0	0	0	3696		Olive oil	100	3696	899	99.9	3696.3	0	0	0
3	200	Water	1.9	0	0	0	0	#DIV/0!	0	0	#DIV/0!	0	0	#DIV/0!	0	0	0	0	#DIV/0!	0	0	0	#DIV/0!	0	0	#DIV/0!	#DIV/0!	0	0	#DIV/0!	0	0	0	0	0	0	0	0	0		Water	100	0	0	0	0	0	0	0
3	200	Semi-skimmed milk, pasteurised	107	208.65	49.9155	1.712	63.344	30.359	3.531	60.027	28.7692	5.35	85.6	41.0256	0	0	0	0	0	0.1498	1.07	39.59	18.9744	0.535	0	2	#DIV/0!	5.35	0	#DIV/0!	7.49	0	0.0535	1.07	0	9.63	22.47	0	195		Semi-skimmed milk, pasteurised	100	195	46.65	1.6	59.2	3.3	56.1	5
		TOTAL	522.5	2769.49	662.118	22.6013	836.248	30.195	24.5593	417.962	15.0917	86.0446	1376.69	49.7093	0	0	18.6787	156.154	5.63836	2.39792	7.9732	295.008	10.6521	6.0886	0.6292	1.30953	12.672	31.6387	37.3261	0.847629	7.49	0.240625	0.3136	1.79188	0	32.73	22.47	80.01	530.046
		Energy (kJ)		2786.62		836.248			417.508			1376.71					156.154
		Energy (%)				30.0094			14.9826			49.4044					5.6037
		Energy Density	533.325											55.0081
3	300	Barry Farm fava bean flour	35	475.576	113.232	0.514692	19.0436	4.00433	9.26446	157.496	33.1169	19.5583	312.933	65.8009	0	0	8.23508	68.8453	14.4762	0	0	0	0	0	0	#DIV/0!	#DIV/0!	0	0	#DIV/0!	0	0	0	0	0	0	0	35	1358.79		Barry Farm fava bean flour	100	1358.79	323.521	1.47055	54.4104	26.4699	449.988	55.8809
3	300	Wheat flour, white, plain	43.7	633.65	149.017	0.5681	21.0197	3.31724	4.1078	69.8326	11.0207	33.9549	543.278	85.7379	0	0	1.7917	14.9786	2.36386	0	0.0874	3.2338	0.510345	0.0437	0.2622	2	0.333333	0.6555	33.2994	0.019685	0	0	0	0	0	0	0	0	1450		Wheat flour, white, plain	100	1450	341	1.3	48.1	9.4	159.8	77.7
3	300	Yeast, dried	2	14.334	3.42919	0.03	1.11	7.74383	0.712	12.104	84.4426	0.07	1.12	7.81359	0	0	0	0	0	0.0025	0	0	0	0	0	#DIV/0!	#DIV/0!	0	0.07	0	0	0.394	0	0	0	0	0	0	716.7		Yeast, dried	100	716.7	171.459	1.5	55.5	35.6	605.2	3.5
3	300	Salt	1.3	0	0	0	0	#DIV/0!	0	0	#DIV/0!	0	0	#DIV/0!	0	0	0	0	#DIV/0!	1.26263	0	0	#DIV/0!	0	0	#DIV/0!	#DIV/0!	0	0	#DIV/0!	0	0	0	0	0	0	0	0	0		Salt	100	0	0	0	0	0	0	0
3	300	Sugar, white	7	117.6	28.1337	0	0	0	0	0	0	7.35	117.6	100	0	0	0	0	0	0	0	0	0	0	0	#DIV/0!	#DIV/0!	7.35	0	#DIV/0!	0	0	0	0	0	0	0	0	1680		Sugar, white	100	1680	401.91	0	0	0	0	105
3	300	Olive oil (5g to go in sauce)	11.1	410.256	99.789	11.0889	410.289	100.008	0	0	0	0	0	0	0	0	0	0	0	0	1.5873	58.7301	14.3155	8.103	0.9102	0.19589	1.7439	0	0	#DIV/0!	0	0	0.5661	0	0	0	0	0	3696		Olive oil	100	3696	899	99.9	3696.3	0	0	0
3	300	Water (45g base/ 53.8g drink)	98.7	0	0	0	0	#DIV/0!	0	0	#DIV/0!	0	0	#DIV/0!	0	0	0	0	#DIV/0!	0	0	0	#DIV/0!	0	0	#DIV/0!	#DIV/0!	0	0	#DIV/0!	0	0	0	0	0	0	0	0	0		Water	100	0	0	0	0	0	0	0
3	300	Basil, dried, ground	0.5	4.05	0.9689	0	0	0	0.05	0.85	20.9877	0.2	3.2	79.0123	0	0	0	0	0	0.000375	0	0	0	0	0	#DIV/0!	#DIV/0!	0	0	#DIV/0!	0	0	0	0	0	28.15	0	0	810		Basil, dried, ground	1	8.1	1.9378	0	0	0.1	1.7	0.4
3	300	Tomatoes, canned, whole contents	50	39.544	9.46029	0.1	3.7	9.35667	0.5	8.5	21.495	1.5	24	60.6919	0	0	0.4	3.344	8.4564	0.04875	0	0	0	0	0	#DIV/0!	#DIV/0!	1.4	0.1	14	0	0.4	0.6	6	0	110	0	0	79.088		Tomatoes, canned, whole contents	50	39.544	9.46029	0.1	3.7	0.5	8.5	1.5
3	300	Tomato puree	26	81.5641	19.5129	0.052	1.924	2.35888	1.17	19.89	24.3857	3.354	53.664	65.7937	0	0	0.728	6.08608	7.46172	0.156	0	0	0	0	0.026	#DIV/0!	0	3.276	0.078	42	0	0	1.3962	9.88	0	338	0	0	313.708		Tomato puree	100	313.708	75.0498	0.2	7.4	4.5	76.5	12.9
3	300	Hodmedods tinned fava beans	45	115.2	27.45	0.18	6.66	5.78125	2.25	38.25	33.2031	2.745	43.92	38.125	0	0	2.925	24.453	21.2266	0	0.045	1.665	1.44531	0	0	#DIV/0!	#DIV/0!	0	0	#DIV/0!	0	0	0	0	0	0	0	45	256		Hodmedods tinned fava beans	100	256	61	0.4	14.8	5	85	6.1
3	300	Peppers, capsicum, red, boiled in salted water	39.5	57.275	13.43	0.158	5.846	10.2069	0.4345	7.3865	12.8966	2.765	44.24	77.2414	0	0	0.474	3.96264	6.91862	0.079	0.0395	1.4615	2.55172	0	0.079	#DIV/0!	0.5	2.6465	0.0395	67	0	0	0.3555	31.995	0	1493.1	0	0	145		Peppers, capsicum, red, boiled in salted water	100	145	34	0.4	14.8	1.1	18.7	7
3	300	Tomatoes, cherry, raw	39.2	32.4811	7.7706	0.130667	4.83467	14.8845	0.326667	5.55333	17.0971	1.176	18.816	57.929	0	0	0.392	3.27712	10.0893	0.01274	0.0653333	2.41733	7.44227	0.0653333	0.0653333	1	1	1.176	0	#DIV/0!	0	0.522667	0.457333	10.976	0	192.08	0	0	82.86		Tomatoes, cherry, raw	60	49.716	11.8938	0.2	7.4	0.5	8.5	1.8
3	300	ASDA Mozzerella, cheese, half fat	0	0	0	0	0	#DIV/0!	0	0	#DIV/0!	0	0	#DIV/0!	0	0	0	0	#DIV/0!	0	0	0	#DIV/0!	0	0	#DIV/0!	#DIV/0!	0	0	#DIV/0!	0	0	0	0	0	0	0	0	#DIV/0!		ASDA Mozzerella, cheese, half fat	100	784	187.56	12	444	20	340	0
3	300	Asda lighter mozzarella	25.7	189.409	45.489	2.6985	99.8445	52.7137	4.8573	82.5741	43.5957	0.4112	6.5792	3.47354	0	0	0	0	0	0.1285	1.8761	69.4157	36.6486	0	0	#DIV/0!	#DIV/0!	0	0	#DIV/0!	0	0	0	0	0	0	0	0	737		Asda lighter mozzarella	100	737	177	10.5	388.5	18.9	321.3	1.6
3	300	Oregano, dried, ground	0.3	4.02	0.961722	0.03	1.11	27.6119	0.03	0.51	12.6866	0.15	2.4	59.7015	0	0	0	0	0	0.00015	0	0	0	0	0.03	#DIV/0!	0	0	0	#DIV/0!	0	0	0	0	0	12.42	0	0	1340		Oregano, dried, ground	1	13.4	3.20574	0.1	3.7	0.1	1.7	0.5
3	300	Cream, fresh, double	14.3	264.931	63.3807	6.864	253.968	95.8618	0.286	4.862	1.83519	0.381333	6.10133	2.30299	0	0	0	0	0	0.0133467	4.29	158.73	59.9136	2.002	0.190667	2.14286	22.5	0.381333	0	#DIV/0!	18.59	0	0.190667	0.190667	0	46.5227	85.8	0	1852.67		Cream, fresh, double	100	1852.67	443.222	48	1776	2	34	2.66667
3	300	Sugar, white	8.6	144.48	34.5643	0	0	0	0	0	0	9.03	144.48	100	0	0	0	0	0	0	0	0	0	0	0	#DIV/0!	#DIV/0!	9.03	0	#DIV/0!	0	0	0	0	0	0	0	0	1680		Sugar, white	100	1680	401.91	0	0	0	0	105
3	300	Blueberries	34.6	53.2563	12.7407	0.1384	5.1208	9.61538	0.2768	4.7056	8.83576	2.3528	37.6448	70.6861	0	0	0.692	5.78512	10.8628	0	0	0	0	0	0	#DIV/0!	#DIV/0!	2.3528	0	#DIV/0!	0	0	0	0	0	0	0	0	153.92		Blueberries	25	38.48	9.20574	0.1	3.7	0.2	3.4	1.7
3	300	Strawberries, raw	40	48.9984	11.7221	0.04	1.48	3.02051	0.32	5.44	11.1024	2.4	38.4	78.3699	0	0	0.44	3.6784	7.50718	0.006	0	0	0	0	0	#DIV/0!	#DIV/0!	2.4	0	#DIV/0!	0	0.8	0.08	30.8	0	3.2	0	0	122.496		Strawberries, raw	100	122.496	29.3053	0.1	3.7	0.8	13.6	6
		TOTAL	522.5	2686.63	641.052	22.5933	835.951	31.1153	24.5855	417.954	15.5568	87.3985	1398.38	52.0496	0	0	16.0778	134.41	5.00294	1.70999	7.99063	295.653	11.0046	10.214	1.5634	0.782319	5.11106	30.6681	33.5869	0.913098	18.59	2.11667	3.6458	89.8417	0	2223.47	85.8	80	514.187
		Energy (kJ)		2786.69		835.951			417.954			1398.38					134.41
		Energy (%)				29.998			14.9982			50.1805					4.82329
		Energy Density	533.338												55.0038
4	100	Barry Farm fava bean flour	80	1087.03	258.817	1.17644	43.5283	4.00433	21.1759	359.991	33.1169	44.7047	715.276	65.8009	0	0	18.823	157.361	14.4762	0	0	0	0	0	0	#DIV/0!	#DIV/0!	0	0	#DIV/0!	0	0	0	0	0	0	0	80	1358.79		Barry Farm fava bean flour	100	1358.79	323.521	1.47055	54.4104	26.4699	449.988	55.8809
4	100	Semi-skimmed milk, pasteurised	73.5	143.546	34.341	1.176	43.512	30.3123	2.4255	41.2335	28.725	3.675	58.8	40.9626	0	0	0	0	0	0.101062	0.735	27.195	18.9452	0.3675	0	2	#DIV/0!	3.675	0	#DIV/0!	5.145	0	0.03675	0.735	0	6.615	15.435	0	195.3		Semi-skimmed milk, pasteurised	100	195.3	46.7225	1.6	59.2	3.3	56.1	5
4	100	Raisins	32.1	371.903	88.9721	0	0	0	0.713333	12.1267	3.2607	22.1133	353.813	95.1358	0	0	0.713333	5.96347	1.6035	0.04815	0	0	0	0	0	#DIV/0!	#DIV/0!	0	0	#DIV/0!	22.1133	1.78333	0	0.356667	0	3.92333	0	0	1158.58		Raisins	9	104.272	24.9455	0	0	0.2	3.4	6.2
4	100	Tesco Sunflower spread	20.9	457.71	109.499	12.331	456.247	99.6804	0.0209	0.3553	0.0776256	0.0418	0.6688	0.146119	0	0	0	0	0	0.26125	2.926	108.262	23.653	3.344	5.434	0.875	0.538462	0.0418	0	#DIV/0!	0	0	7.942	0	1.5675	0	0	0	2190		Tesco Sunflower spread	100	2190	523.92	59	2183	0.1	1.7	0.2
4	100	Cinnamon, ground	1	0	0	0.032	1.184	#DIV/0!	0.039	0.663	#DIV/0!	0	0	#DIV/0!	0	0	0.543	4.53948	#DIV/0!	0.0007	0.007	0.259	#DIV/0!	0.005	0.005	1.4	1.4	0	0	#DIV/0!	0	0	0	0	0	1.55	0	0	0		Cinnamon, ground	100	0	0	3.2	118.4	3.9	66.3	0
4	100	Salt	1	0	0	0	0	#DIV/0!	0	0	#DIV/0!	0	0	#DIV/0!	0	0	0	0	#DIV/0!	0.97125	0	0	#DIV/0!	0	0	#DIV/0!	#DIV/0!	0	0	#DIV/0!	0	0	0	0	0	0	0	0	0		Salt	100	0	0	0	0	0	0	0
4	100	Tesco Sunflower spread	13.1	286.89	68.6335	7.729	285.973	99.6804	0.0131	0.2227	0.0776256	0.0262	0.4192	0.146119	0	0	0	0	0	0.16375	1.834	67.858	23.653	2.096	3.406	0.875	0.538462	0.0262	0	#DIV/0!	0	0	4.978	0	0.9825	0	0	0	2190		Tesco Sunflower spread	100	2190	523.92	59	2183	0.1	1.7	0.2
4	100	Apple juice, unsweetened	149.5	245.18	56.81	0.1495	5.5315	2.2561	0.1495	2.5415	1.03659	14.8005	236.808	96.5854	0	0	0	0	0	0	0	0	0	0	0	#DIV/0!	#DIV/0!	14.8005	0	#DIV/0!	0	0	0	0	0	0	0	0	164		Apple juice, unsweetened	100	164	38	0.1	3.7	0.1	1.7	9.9
4	100	Water	151.4	0	0	0	0	#DIV/0!	0	0	#DIV/0!	0	0	#DIV/0!	0	0	0	0	#DIV/0!	0	0	0	#DIV/0!	0	0	#DIV/0!	#DIV/0!	0	0	#DIV/0!	0	0	0	0	0	0	0	0	0		Water	100	0	0	0	0	0	0	0
		TOTAL	522.5	2592.26	617.073	22.5939	835.976	32.2489	24.5373	417.133	16.0915	85.3616	1365.78	52.687	0	0	20.0794	167.864	6.47557	1.54616	5.502	203.574	7.85315	5.8125	8.845	0.946581	0.622046	18.5435	0	#DIV/0!	27.2583	1.78333	12.9567	1.09167	2.55	12.0883	15.435	80	496.126
		Energy (KJ)		2786.76		835.976			417.133			1365.78					167.864
		%				29.9982			14.9684			49.0098					6.02362
		ED	533.351											55.0334
4	200	Broad beans	80	284	68	0.48	17.76	6.25352	6.32	107.44	37.831	9.36	149.76	52.7324	0	0	5.2	43.472	15.307	0	0.08	2.96	1.04225	0.08	0.24	1	0.333333	1.04	0	#DIV/0!	0	0	0	0	0	0	0	80	355		Broad Beans	100	355	85	0.6	22.2	7.9	134.3	11.7
4	200	Wheat flour, white, plain	15	221.552	53.003	0.195	7.215	3.25657	1.41	23.97	10.8191	11.655	186.48	84.1697	0	0	0.465	3.8874	1.75462	0.001125	0.03	1.11	0.50101	0.015	0.09	2	0.333333	0.225	11.43	0.019685	0	0.54	0.045	0	0	0	0	0	1477.02		Wheat flour, white, plain	100	1477.02	353.353	1.3	48.1	9.4	159.8	77.7
4	200	Olive oil	2.6	96.096	23.374	2.5974	96.1038	100.008	0	0	0	0	0	0	0	0	0	0	0	0	0.3718	13.7566	14.3155	1.898	0.2132	0.19589	1.7439	0	0	#DIV/0!	0	0	0.1326	0	0	0	0	0	3696		Olive oil	100	3696	899	99.9	3696.3	0	0	0
4	200	Eggs, chicken, scrambled, without milk	62.6	415.539	99.4112	7.2616	268.679	64.658	8.6388	146.86	35.342	0	0	0	0	0	0	0	0	0.23475	2.0658	76.4346	18.3941	3.13	0.8138	0.66	2.53846	0	0	#DIV/0!	259.79	0	0.7512	0	1.1894	0	128.33	0	663.8		Eggs, chicken, scrambled, without milk	100	663.8	158.804	11.6	429.2	13.8	234.6	0
4	200	Onions, boiled in unsalted water	14.7	10.8662	2.59958	0	0	0	0.084	1.428	13.1416	0.546	8.736	80.3958	0	0	0.084	0.70224	6.46259	0.000735	0	0	0	0	0	#DIV/0!	#DIV/0!	0.378	0	#DIV/0!	0	0.084	0.042	0.462	0	0.756	0	0	73.92		Onions, boiled in unsalted water	100	73.92	17.6842	0	0	0.571429	9.71429	3.71429
4	200	Salt	1	0	0	0	0	#DIV/0!	0	0	#DIV/0!	0	0	#DIV/0!	0	0	0	0	#DIV/0!	0.97125	0	0	#DIV/0!	0	0	#DIV/0!	#DIV/0!	0	0	#DIV/0!	0	0	0	0	0	0	0	0	0		Salt	100	0	0	0	0	0	0	0
4	200	Pepper, black	0.4	0	0	0.0132	0.4884	#DIV/0!	0.0436	0.7412	#DIV/0!	0	0	#DIV/0!	0	0	0.106	0.88616	#DIV/0!	0.00044	0	0	#DIV/0!	0	0	#DIV/0!	#DIV/0!	0	0	#DIV/0!	0	0	0	0	0	0.46	0	0	0		Pepper, black	100	0	0	3.3	122.1	10.9	185.3	0
4	200	Peppers, capsicum, red, boiled in salted water	15	21.75	5.1	0.06	2.22	10.2069	0.165	2.805	12.8966	1.05	16.8	77.2414	0	0	0.18	1.5048	6.91862	0.03	0.015	0.555	2.55172	0	0.03	#DIV/0!	0.5	1.005	0.015	67	0	0	0.135	12.15	0	567	0	0	145		Peppers, capsicum, red, boiled in salted water	100	145	34	0.4	14.8	1.1	18.7	7
4	200	extra light soft cheese	15	69.3	16.5789	0.6	22.2	32.0346	1.98	33.66	48.5714	0.84	13.44	19.3939	0	0	0	0	0	0.075	0.33	12.21	17.619	0.135	0.015	2.44444	22	0.84	0	#DIV/0!	0	0	0	0	0	0.405	1.785	0	462		extra light soft cheese	100	462	110.526	4	148	13.2	224.4	5.6
4	200	Mint, fresh	2.5	4.525	1.075	0.0175	0.6475	14.3094	0.095	1.615	35.6906	0.1325	2.12	46.8508	0	0	0	0	0	0.001	0	0	0	0	0	#DIV/0!	#DIV/0!	0	0	#DIV/0!	0	0	0	0	0	0	0	0	181		Mint, fresh	100	181	43	0.7	25.9	3.8	64.6	5.3
4	200	Potato waffles, frozen, cooked	69	580.98	138	5.658	209.346	36.0333	2.208	37.536	6.46081	20.907	334.512	57.5772	0	0	2.139	17.882	3.07791	0.759	0.69	25.53	4.3943	1.38	3.243	0.5	0.212766	0.414	0	#DIV/0!	0	0	0	0	0	0	0	0	842		Potato waffles, frozen, cooked	100	842	200	8.2	303.4	3.2	54.4	30.3
4	200	Water	83.5	0	0	0	0	#DIV/0!	0	0	#DIV/0!	0	0	#DIV/0!	0	0	0	0	#DIV/0!	0	0	0	#DIV/0!	0	0	#DIV/0!	#DIV/0!	0	0	#DIV/0!	0	0	0	0	0	0	0	0	0		Water	100	0	0	0	0	0	0	0
4	200	Raisins	33.6	389.424	91.392	0.1344	4.9728	1.27696	0.7056	11.9952	3.08024	23.2848	372.557	95.6687	0	0	1.344	11.2358	2.88525	0.0672	0	0	0	0	0	#DIV/0!	#DIV/0!	23.2848	0	#DIV/0!	0	0	0	0	0	0	0	0	1159		Raisins	100	1159	272	0.4	14.8	2.1	35.7	69.3
4	200	Tesco H/L Greek Style Natural Yoghurt	0	0	0	0	0	#DIV/0!	0	0	#DIV/0!	0	0	#DIV/0!	0	0	0	0	#DIV/0!	0	0	0	#DIV/0!	0	0	#DIV/0!	#DIV/0!	0	0	#DIV/0!	0	0	0	0	0	0	0	0	#DIV/0!		Tesco H/L Greek Style Natural Yoghurt	100	328	78.4689	2.7	99.9	5.7	96.9	8.2
4	200	Sugar, white	5	84	20.0957	0	0	0	0	0	0	5.25	84	100	0	0	0	0	0	0	0	0	0	0	0	#DIV/0!	#DIV/0!	5.25	0	#DIV/0!	0	0	0	0	0	0	0	0	1680		Sugar, white	100	1680	401.914	0	0	0	0	105
4	200	Mandarin oranges, canned in syrup	50	112.286	26.8627	0	0	0	0.25	4.25	3.78498	6.7	107.2	95.4705	0	0	0.1	0.836	0.744527	0.01	0	0	0	0	0	#DIV/0!	#DIV/0!	6.7	0	#DIV/0!	0	0.15	0	7.5	0	52.5	0	0	224.572		Mandarin oranges, canned in syrup	100	224.572	53.7254	0	0	0.5	8.5	13.4
4	200	Low fat yogurt, fruit	59.5	227.29	54.3756	0.4165	15.4105	6.7801	2.4395	41.4715	18.2461	10.6505	170.408	74.9738	0	0	0	0	0	0.0952	0.238	8.806	3.87435	0.119	0	2	#DIV/0!	10.6505	0	#DIV/0!	2.38	0	0.00595	0.595	0.00595	2.38	5.95	0	382		Low fat yogurt, fruit	100	382	91.3876	0.7	25.9	4.1	69.7	17.9
4	200	Cream, UHT, whipping	13.1	201.439	48.1911	5.1483	190.487	94.5633	0.262	4.454	2.21109	0.4061	6.4976	3.2256	0	0	0	0	0	0.01048	3.2226	119.236	59.1923	1.4934	0.1441	2.15789	22.3636	0.4061	0	#DIV/0!	13.755	0	0.11266	0	0.02882	34.715	74.015	0	1537.7		Cream, UHT, whipping	100	1537.7	367.871	39.3	1454.1	2	34	3.1
		TOTAL	522.5	2719.05	648.059	22.5819	835.53	30.7288	24.6015	418.226	15.3813	90.7819	1452.51	53.4198	0	0	9.618	80.4065	2.95716	2.25618	7.0432	260.598	9.58418	8.2504	4.7891	0.85368	1.47067	50.1934	11.445	4.38562	275.925	0.774	1.22441	20.707	1.22417	658.216	210.08	80	520.392
		Energy (kJ)		2786.67		835.53			418.225			1452.51					80.4065
		Energy (%)				29.9831			15.0081			52.1235					2.88539
		Energy Density	533.334												55.0089
4	300	Hodmedods tinned fava beans	80	204.8	48.8	0.32	11.84	5.78125	4	68	33.2031	4.88	78.08	38.125	0	0	5.2	43.472	21.2266	0	0.08	2.96	1.44531	0	0	#DIV/0!	#DIV/0!	0	0	#DIV/0!	0	0	0	0	0	0	0	80	256		Hodmedods tinned fava beans	100	256	61	0.4	14.8	5	85	6.1
4	300	Broccoli, green, boiled in unsalted water	40	47.074	11.2617	0.3	11.1	23.5799	1.25	21.25	45.1417	0.45	7.2	15.2951	0	0	0.9	7.524	15.9833	0.013	0.1	3.7	7.85997	0.05	0.15	2	0.666667	0.35	0	#DIV/0!	0	0	0.45	17.6	0	190	0	0	117.685		Broccoli, green, boiled in unsalted water	80	94.148	22.5234	0.6	22.2	2.5	42.5	0.9
4	300	Peppers, capsicum, red, boiled in salted water	30	43.5	10.2	0.12	4.44	10.2069	0.33	5.61	12.8966	2.1	33.6	77.2414	0	0	0.36	3.0096	6.91862	0.06	0.03	1.11	2.55172	0	0.06	#DIV/0!	0.5	2.01	0.03	67	0	0	0.27	24.3	0	1134	0	0	145		Peppers, capsicum, red, boiled in salted water	100	145	34	0.4	14.8	1.1	18.7	7
4	300	Peppers, capsicum, green, boiled in salted water	30	22.8	5.4	0.15	5.55	24.3421	0.3	5.1	22.3684	0.78	12.48	54.7368	0	0	0.36	3.0096	13.2	0.06	0.03	1.11	4.86842	0	0.09	#DIV/0!	0.333333	0.69	0.06	11.5	0	0	0	0	0	0	0	0	76		Peppers, capsicum, green, boiled in salted water	100	76	18	0.5	18.5	1	17	2.6
4	300	Napolina Wholewheat Pasta	76.2	1091.31	261.08	2.26219	83.7009	7.66975	10.7156	182.166	16.6923	47.9822	767.715	70.3479	0	0	6.90562	57.731	5.29005	0	0.119063	4.40531	0.403671	0	0	#DIV/0!	#DIV/0!	2.26219	45.72	0.0494792	0	0	0	0	0	0	0	0	1432.17		Napolina Wholewheat Pasta	64	916.588	219.279	1.9	70.3	9	153	40.3
4	300	Syrup, maple	14	151.564	36.2593	0.028	1.036	0.68354	0	0	0	9.408	150.528	99.3165	0	0	0.336	2.80896	1.85332	0.028	0	0	0	0	0	#DIV/0!	#DIV/0!	8.498	0.91	9.33846	0	0	0	0	0	0	0	0	1082.6		Syrup, maple	100	1082.6	258.995	0.2	7.4	0	0	67.2
4	300	Olive oil	4.9	181.104	44.051	4.8951	181.119	100.008	0	0	0	0	0	0	0	0	0	0	0	0	0.7007	25.9259	14.3155	3.577	0.4018	0.19589	1.7439	0	0	#DIV/0!	0	0	0.2499	0	0	0	0	0	3696		Olive oil	100	3696	899	99.9	3696.3	0	0	0
4	300	Garlic puree	2.5	39.55	9.46172	0.85	31.45	79.5196	0.1	1.7	4.29836	0.4	6.4	16.182	0	0	0	0	0	0.17125	0	0	0	0	0	#DIV/0!	#DIV/0!	0.4	0	#DIV/0!	0	0	0	0	0	0	0	0	1582		Garlic puree	5	79.1	18.9234	1.7	62.9	0.2	3.4	0.8
4	300	Carrots, old, boiled in unsalted water	70	70	16.8	0.28	10.36	14.8	0.42	7.14	10.2	3.43	54.88	78.4	0	0	2.31	19.3116	27.588	0.07	0.07	2.59	3.7	0	0.14	#DIV/0!	0.5	3.22	0.14	23	0	0	0	0	0	0	0	0	100		Carrots, old, boiled in unsalted water	100	100	24	0.4	14.8	0.6	10.2	4.9
4	300	Soy sauce	13.7	26.03	6.22727	0	0	0	0.456667	7.76333	29.8246	1.14167	18.2667	70.1754	0	0	0	0	0	2.4386	0	0	0	0	0	#DIV/0!	#DIV/0!	0.913333	0.228333	4	0	0	0	0	0	0	0	0	190		Soy sauce	6	11.4	2.72727	0	0	0.2	3.4	0.5
4	300	Water	113.5	0	0	0	0	#DIV/0!	0	0	#DIV/0!	0	0	#DIV/0!	0	0	0	0	#DIV/0!	0	0	0	#DIV/0!	0	0	#DIV/0!	#DIV/0!	0	0	#DIV/0!	0	0	0	0	0	0	0	0	0		Water	100	0	0	0	0	0	0	0
4	300	Tesco Cream Crackers	24	440.4	105.6	3.216	118.992	27.0191	2.376	40.392	9.17166	16.104	257.664	58.5068	0	0	0.912	7.62432	1.73123	0.288	1.464	54.168	12.2997	1.2	0.432	1.22	3.38889	0.336	0	#DIV/0!	0	0	0	0	0	0	0	0	1835		Tesco Cream Crackers	100	1835	440	13.4	495.8	9.9	168.3	67.1
4	300	Cheese, Cheddar-type, reduced fat	14	159.74	38.22	2.212	81.844	51.2358	4.578	77.826	48.7204	0	0	0	0	0	0	0	0	0.2345	1.386	51.282	32.1034	0.644	0.056	2.15217	24.75	0	0	#DIV/0!	6.02	0	0.0368421	0	0	14	23.1	0	1141		Cheese, Cheddar-type, reduced fat	100	1141	273	15.8	584.6	32.7	555.9	0
4	300	Butter	9.7	296.723	72.168	7.9734	295.016	99.4246	0.0582	0.9894	0.333442	0.0582	0.9312	0.313828	0	0	0	0	0	0.1455	5.0537	186.987	63.0173	2.0273	0.2716	2.49282	18.6071	0.0582	0	#DIV/0!	20.661	0	0.1843	0	0.0873	58.976	92.926	0	3059		Butter	100	3059	744	82.2	3041.4	0.6	10.2	0.6
		TOTAL	522.5	2774.6	665.529	22.6067	836.447	30.1466	24.5845	417.936	15.063	86.7341	1387.74	50.0161	0	0	17.2836	144.491	5.20764	3.50885	9.03346	334.238	12.0464	7.4983	1.6014	1.20473	5.64098	18.7377	47.0883	0.397927	26.681	0	1.19104	41.9	0.0873	1396.98	116.026	80	531.023
		Energy (kJ)		2786.62		836.447			417.936			1387.74					144.491
		Energy (%)				30.0166			14.998			49.8003					5.18517
		Energy Density	533.324											54.9855
Day	Meal	Weight (g)	Energy (kJ)	Energy (kcal)	ED	Fat (g)	Fat (kJ)	Fat (%)	Prot (g)	Prot (kJ)	Prot (%)	CHO (g)	CHO (kJ)	CHO (%)	Alcohol (g)	Alcohol (kJ)	Fibre (g)	Fibre (kJ)	Fibre (%)	Salt (g)	Sat Fat	SFA (kJ)	SFA (%)	Mono Fat	Poly Fat	SAT:MONO	SAT:POLY	Tot Sugars	Starch	Sgrs:Stch	Chol	DF	Vit E	Vit C	Vit D	Carot	Retin	Product (g)
1	B	522.5	2786.64	666.661	533.329	22.5831	835.576	29.985	24.6041	418.269	15.0098	87.2897	1396.64	50.1189	0	0	16.2875	136.163	4.88628	2.49552	12.2401	452.883	#DIV/0!	5.39988	1.33012	#DIV/0!	#DIV/0!	16.3617	38.7837	#DIV/0!	50.6738	0	0.424695	0.996	0.162	130.904	213.981	79.994
1	L	522.5	2786.67	666.668	533.334	22.5864	835.697	29.9891	24.6142	418.442	15.0158	89.7967	1436.75	51.5578	0	0	11.4575	95.785	3.43726	2.11181	5.75955	213.103	7.68543	8.75055	5.21863	0.658193	1.10365	18.8716	65.9563	0.286123	94.4406	6.37391	1.98561	15.1661	0.465782	501.825	52.1145	80
1	D	986.7	2786.63	666.657	282.419	22.5957	836.041	30.0019	24.583	417.911	14.997	90.8185	1453.1	52.1453	0	0	9.51903	79.5791	2.85575	1.86756	5.8068	214.852	7.7381	9.7861	3.248	0.593372	1.78781	38.9772	45.8504	0.850096	17.619	4.37843	8.56833	57.6789	0.4359	2313.15	71.406	80
1	Avg	677.233	2786.65	666.662	449.694	22.5884	835.771	29.992	24.6004	418.207	15.0075	89.3016	1428.83	51.274	0	0	12.4213	103.842	3.72643	2.1583	7.93548	293.613	#DIV/0!	7.97884	3.26558	#DIV/0!	#DIV/0!	24.7368	50.1968	#DIV/0!	54.2445	3.58411	3.65954	24.6137	0.354561	981.96	112.501	79.998
1	TOTAL	2031.7	8359.94	1999.99	411.475	67.7652	2507.31	29.992	73.8013	1254.62	15.0075	267.905	4286.48	51.274	0	0	37.264	311.527	3.72643	6.4749	23.8064	880.838	#DIV/0!	23.9365	9.79675	0.994565	2.43003	74.2105	150.59	0.492797	162.733	10.7523	10.9786	73.841	1.06368	2945.88	337.502	239.994
																		0
2	B	522.5	2786.67	666.667	533.334	22.5962	836.059	30.0021	24.614	418.438	15.0157	89.8169	1437.07	51.5695	0	0	11.3758	95.1017	3.41274	2.6962	5.3842	199.215	77.9447	8.666	5.457	#DIV/0!	#DIV/0!	17.5302	44.365	#DIV/0!	234.5	0	8.3938	0.3	2.1965	2.7	121.1	79.994
2	L	522.5	2786.63	666.658	533.326	22.6098	836.561	30.0205	24.5547	417.43	14.9797	89.19	1427.04	51.2102	0	0	12.6315	105.599	3.7895	4.79441	6.20779	229.688	8.3355	7.94628	3.65644	0.78122	1.69777	34.2656	37.4937	0.913903	191.466	1.28858	3.37974	48.8938	1.73461	1910.85	112.816	80
2	D	522.5	2786.68	666.669	533.335	22.591	835.868	29.9952	24.5934	418.087	15.0031	88.3952	1414.32	50.7531	0	0	14.1623	118.397	4.24868	3.28979	7.13934	264.156	#DIV/0!	10.1232	2.515	#DIV/0!	#DIV/0!	25.7646	12.4123	#DIV/0!	23.659	1.1559	7.1803	49.074	0.3819	1692.23	98.411	80
2	Avg	522.5	2786.66	666.665	533.332	22.599	836.163	30.0059	24.5874	417.985	14.9995	89.134	1426.14	51.1776	0	0	12.7232	106.366	3.81697	3.59346	6.24378	231.02	#DIV/0!	8.91183	3.87615	#DIV/0!	#DIV/0!	25.8535	31.4237	#DIV/0!	149.875	0.814827	6.31795	32.7559	1.43767	1201.93	110.776	79.998
2	TOTAL	1567.5	8359.98	1999.99	533.332	67.797	2508.49	30.0059	73.7621	1253.96	14.9995	267.402	4278.43	51.1776	0	0	38.1696	319.098	3.81697	10.7804	18.7313	693.059	#DIV/0!	26.7355	11.6284	0.700617	1.61082	77.5604	94.2711	0.822738	449.625	2.44448	18.9538	98.2678	4.31301	3605.78	332.327	239.994
																		0
3	B	522.5	2786.68	666.669	533.335	22.6109	836.602	30.0215	24.5555	417.443	14.9799	80.481	1287.7	46.209	0	0	29.2986	244.936	8.78955	2.12778	5.3561	198.176	7.42121	6.116	8.5208	0.875752	0.628591	41.2017	5.4543	7.55398	89.94	17.1609	12.5798	1.411	2.6528	186.715	49.34	80
3	L	522.5	2786.62	666.656	533.325	22.6013	836.248	30.0094	24.5593	417.508	14.9826	86.0446	1376.71	49.4044	0	0	18.6787	156.154	5.6037	2.39792	7.9732	295.008	10.6521	6.0886	0.6292	1.30953	12.672	31.6387	37.3261	0.847629	7.49	0.240625	0.3136	1.79188	0	32.73	22.47	80.01
3	D	522.5	2786.69	666.673	533.338	22.5933	835.951	29.998	24.5855	417.954	14.9982	87.3985	1398.38	50.1805	0	0	16.0778	134.41	4.82329	1.70999	7.99063	295.653	11.0046	10.214	1.5634	0.782319	5.11106	30.6681	33.5869	0.913098	18.59	2.11667	3.6458	89.8417	0	2223.47	85.8	80
3	Avg	522.5	2786.66	666.666	533.333	22.6018	836.267	30.0096	24.5668	417.635	14.9869	84.6414	1354.26	48.598	0	0	21.3517	178.5	6.40551	2.07856	7.10664	262.946	9.69264	7.47288	3.57113	0.9892	6.13721	34.5028	25.4558	3.1049	38.6733	6.50606	5.51308	31.0148	0.884267	814.306	52.5367	80.0033
3	TOTAL	1567.5	8359.99	2000	533.333	67.8054	2508.8	30.0096	73.7003	1252.9	14.9869	253.924	4062.79	48.598	0	0	64.0551	535.5	6.40551	6.23569	21.3199	788.838	29.0779	22.4186	10.7134	0.950992	1.99002	103.509	76.3673	1.3554	116.02	19.5182	16.5392	93.0445	2.6528	2442.92	157.61	240.01
																		0
4	B	522.5	2786.76	666.688	533.351	22.5939	835.976	29.9982	24.5373	417.133	14.9684	85.3616	1365.78	49.0098	0	0	20.0794	167.864	6.02362	1.54616	5.502	203.574	7.85315	5.8125	8.845	0.946581	0.622046	18.5435	0	#DIV/0!	27.2583	1.78333	12.9567	1.09167	2.55	12.0883	15.435	80
4	L	522.5	2786.67	666.668	533.334	22.5819	835.53	29.9831	24.6015	418.225	15.0081	90.7819	1452.51	52.1235	0	0	9.618	80.4065	2.88539	2.25618	7.0432	260.598	9.58418	8.2504	4.7891	0.85368	1.47067	50.1934	11.445	4.38562	275.925	0.774	1.22441	20.707	1.22417	658.216	210.08	80
4	D	522.5	2786.62	666.655	533.324	22.6067	836.447	30.0166	24.5845	417.936	14.998	86.7341	1387.74	49.8003	0	0	17.2836	144.491	5.18517	3.50885	9.03346	334.238	12.0464	7.4983	1.6014	1.20473	5.64098	18.7377	47.0883	0.397927	26.681	0	1.19104	41.9	0.0873	1396.98	116.026	80
4	Avg	522.5	2786.68	666.671	533.337	22.5942	835.985	29.9993	24.5744	417.765	14.9915	87.6258	1402.01	50.3112	0	0	15.6603	130.92	4.69806	2.43706	7.19289	266.137	9.8279	7.18707	5.0785	1.00167	2.5779	29.1582	19.5111	#DIV/0!	109.955	0.852444	5.12407	21.2329	1.28716	689.093	113.847	80
4	TOTAL	1567.5	8360.05	2000.01	533.337	67.7825	2507.95	29.9993	73.7232	1253.3	14.9915	262.878	4206.04	50.3112	0	0	46.981	392.761	4.69807	7.31119	21.5787	798.411	29.4837	21.5612	15.2355	1.00081	1.41634	87.4746	58.5333	1.49444	329.864	2.55733	15.3722	63.6987	3.86147	2067.28	341.541	240
ALL	AVG	561.183	2786.66	666.666	512.424	22.5958	836.046	30.0017	24.5822	417.898	14.9964	87.6757	1402.81	50.3402	0	0	15.5391	129.907	4.66174	2.56685	7.1197	263.429	#DIV/0!	7.88765	3.94784	#DIV/0!	#DIV/0!	28.5628	31.6468	#DIV/0!	88.1869	2.93936	5.15366	27.4043	0.990913	921.822	97.4149	79.9998
ALL	TOTAL	6734.2	33440	7999.99	2011.48	271.15	10032.6	30.0017	294.987	5014.78	14.9964	1052.11	16833.7	50.3402	0	0	186.47	1558.89	4.66175	30.8022	85.4364	3161.15	9.4532	94.6518	47.3741	0.902638	1.80344	342.754	379.762	0.902549	1058.24	35.2723	61.8439	328.852	11.891	11061.9	1168.98	959.998
				2000																																		240
		Yeast, dried	4.5	32.2515	7.71567	0.0675	2.4975	7.74383	1.602	27.234	84.4426	0.1575	2.52	7.81359	0	0	0	0	0	0.005625	0	0	0	0	0	#DIV/0!	#DIV/0!	0	0.1575	0	0	0.8865	0	0	0	0	0	0	716.7		Yeast, dried	100	716.7	171.459	1.5	55.5	35.6	605.2	3.5
		Water	380	0	0	0	0	#DIV/0!	0	0	#DIV/0!	0	0	#DIV/0!	0	0	0	0	#DIV/0!	0	0	0	#DIV/0!	0	0	#DIV/0!	#DIV/0!	0	0	#DIV/0!	0	0	0	0	0	0	0	0	0		Water	100	0	0	0	0	0	0	0
		Barry Farm fava bean flour	497	6753.18	1607.9	7.30863	270.419	4.00433	131.555	2236.44	33.1169	277.728	4443.65	65.8009	0	0	116.938	977.603	14.4762	0	0	0	0	0	0	#DIV/0!	#DIV/0!	0	0	#DIV/0!	0	0	0	0	0	0	0	497	1358.79		Barry Farm fava bean flour	100	1358.79	323.521	1.47055	54.4104	26.4699	449.988	55.8809
		Eggs, chicken, scrambled, without milk	100	663.8	158.804	11.6	429.2	64.658	13.8	234.6	35.342	0	0	0	0	0	0	0	0	0.375	3.3	122.1	18.3941	5	1.3	0.66	2.53846	0	0	#DIV/0!	415	0	1.2	0	1.9	0	205	0	663.8		Eggs, chicken, scrambled, without milk	100	663.8	158.804	11.6	429.2	13.8	234.6	0
		Salt	6.5	0	0	0	0	#DIV/0!	0	0	#DIV/0!	0	0	#DIV/0!	0	0	0	0	#DIV/0!	6.31313	0	0	#DIV/0!	0	0	#DIV/0!	#DIV/0!	0	0	#DIV/0!	0	0	0	0	0	0	0	0	0		Salt	100	0	0	0	0	0	0	0
		Sugar, white	6	100.8	24.1148	0	0	0	0	0	0	6.3	100.8	100	0	0	0	0	0	0	0	0	0	0	0	#DIV/0!	#DIV/0!	6.3	0	#DIV/0!	0	0	0	0	0	0	0	0	1680		Sugar, white	100	1680	401.914	0	0	0	0	105
		vegetable oil	14.5	535.92	130.355	14.4855	535.963	100.008	0	0	0	0	0	0	0	0	0	0	0	0	1.6965	62.7705	11.7127	7.7285	4.321	0.219512	0.392617	0	0	#DIV/0!	0	0	0	0	0	0	0	0	3696		vegetable oil	100	3696	899	99.9	3696.3	0	0	0
		TOTAL	1008.5	8085.95	1928.89	33.4616	1238.08	15.3115	146.957	2498.28	30.8965	284.186	4546.97	56.233	0	0	116.938	977.603	12.0901	6.69375	4.9965	184.87	2.28632	12.7285	5.621	0.392544	0.888899	6.3	0.1575	40	415	0.8865	1.2	0	1.9	0	205	497	801.78
		Energy (KJ)		9260.93		1238.08			2498.28			4546.97					977.603
		%				13.3689			26.9765			49.0984					10.5562
		ED	918.287
		Apricots, dried	4.6	36.892	8.82602	0.0322	1.1914	3.22943	0.2208	3.7536	10.1746	1.9964	31.9424	86.5835	0	0	0.414	3.46104	9.38155	0.00644	0	0	0	0	0	#DIV/0!	#DIV/0!	1.9964	0	#DIV/0!	0	0.9936	0	0	0	29.67	0	0	802		Apricots, dried	100	802	191.87	0.7	25.9	4.8	81.6	43.4
		Baking powder	0.4	2.772	0.66316	0	0	0	0.0208	0.3536	12.7561	0.1512	2.4192	87.2727	0	0	0	0	0	0.118	0	0	0	0	0	#DIV/0!	#DIV/0!	0	0.1512	0	0	0	0	0	0	0	0	0	693		Baking powder	100	693	165.79	0	0	5.2	88.4	37.8
		Bicarbonate of soda	0.4	0	0	0	0	#DIV/0!	0	0	#DIV/0!	0	0	#DIV/0!	0	0	0	0	#DIV/0!	0.2738	0	0	#DIV/0!	0	0	#DIV/0!	#DIV/0!	0	0	#DIV/0!	0	0	0	0	0	0	0	0	0		Bicarbonate of soda	100	0	0	0	0	0	0	0
		Bran, wheat	4.9	42.728	10.2219	0.2695	9.9715	23.3372	0.6909	11.7453	27.4885	1.3132	21.0112	49.1743	0	0	2.0237	16.9181	39.595	0.00343	0.0441	1.6317	3.81881	0.0343	0.1421	1.28571	0.310345	0.1862	1.127	0.165217	0	1.9404	0.1274	0	0	0	0	0	872		Bran, wheat	100	872	208.61	5.5	203.5	14.1	239.7	26.8
		Cinnamon, ground	0.3	0	0	0.0096	0.3552	#DIV/0!	0.0117	0.1989	#DIV/0!	0	0	#DIV/0!	0	0	0.1629	1.36184	#DIV/0!	0.00021	0.0021	0.0777	#DIV/0!	0.0015	0.0015	1.4	1.4	0	0	#DIV/0!	0	0	0	0	0	0.465	0	0	0		Cinnamon, ground	100	0	0	3.2	118.4	3.9	66.3	0
		Eggs, chicken, scrambled, without milk	4.9	32.5262	7.7812	0.5684	21.0308	64.658	0.6762	11.4954	35.342	0	0	0	0	0	0	0	0	0.01862	0.1617	5.9829	18.3941	0.245	0.0637	0.66	2.53846	0	0	#DIV/0!	20.335	0	0.0588	0	0.0931	0	10.045	0	663.8		Eggs, chicken, scrambled, without milk	100	663.8	158.8	11.6	429.2	13.8	234.6	0
		Sugar, white	8.1	136.08	32.5547	0	0	0	0	0	0	8.505	136.08	100	0	0	0	0	0	0	0	0	0	0	0	#DIV/0!	#DIV/0!	8.505	0	#DIV/0!	0	0	0	0	0	0	0	0	1680		Sugar, white	100	1680	401.91	0	0	0	0	105
		Tesco Sunflower spread	9.1	199.29	47.6767	5.369	198.653	99.6804	0.0091	0.1547	0.0776256	0.0182	0.2912	0.146119	0	0	0	0	0	0.11375	1.274	47.138	23.653	1.456	2.366	0.875	0.538462	0.0182	0	#DIV/0!	0	0	3.458	0	0.6825	0	0	0	2190		Tesco Sunflower spread	100	2190	523.92	59	2183	0.1	1.7	0.2
		Barry Farm fava bean flour	12	55.44	13.2	0.6	22.2	40.0433	1.08	18.36	33.1169	2.28	36.48	65.8009	0	0	0.96	8.0256	14.4762	0	0	0	0	0	0	#DIV/0!	#DIV/0!	0	0	#DIV/0!	0	0	0	0	0	0	0	12	462		Barry Farm fava bean flour	100	462	110	5	185	9	153	19
		Semi-skimmed milk, pasteurised	8.1	15.795	3.77865	0.1296	4.7952	30.359	0.2673	4.5441	28.7692	0.405	6.48	41.0256	0	0	0	0	0	0.01134	0.081	2.997	18.9744	0.0405	0	2	#DIV/0!	0.405	0	#DIV/0!	0.567	0	0.00405	0.081	0	0.729	1.701	0	195		Semi-skimmed milk, pasteurised	100	195	46.65	1.6	59.2	3.3	56.1	5
		TOTAL	52.8	521.523	124.702	6.9783	258.197	#DIV/0!	2.9768	50.6056	#DIV/0!	14.669	234.704	#DIV/0!	0	0	3.5606	29.7666	#DIV/0!	0.54559	1.5629	57.8273	#DIV/0!	1.7773	2.5733	#DIV/0!	#DIV/0!	11.1108	1.2782	#DIV/0!	20.902	2.934	3.64825	0.081	0.7756	30.864	11.746	12	7557.8
		Energy (KJ)		600.476		258.197			50.6056			234.704					56.9696
		%				42.9987			8.42758			39.0863					9.4874
		ED	1137.27
[truncated: 20 more columns]

## Sheet: 2000kcal buckwheat diet
Day	Time	Food	Weight (g)	Energy (kJ)	Energy (kcal)	Fat (g)	Fat (kJ)	Fat (%)	Protein (g)	Protein (kJ)	Prot(%)	CHO (g)	CHO (kJ)	CHO(%)	Alcohol (g)	Alcohol (kJ)	Fibre (g)	Fibre (kJ)	Fibre (%)	Salt (g)	Sat Fat	Sat Fat (kJ)	Sat Fat (%)	Mono Fat	Poly Fat	SAT:MONO	SAT:POLY	Tot Sugars	Starch	SUG:STA	Chol	DF	Vit E	Vit C	Vit D	Carot	Retin	Product	ED(KJ/100g)		Food	Weight (g)	Energy (kJ)	Energy (kcal)	Fat (g)	Fat (kJ)	Protein (g)	Protein (kJ)	CHO (g)
1	100	Big Oz crispy buckwheat flakes	49.7	769.853	181.902	1.8389	68.0393	8.83796	6.3119	107.302	13.938	35.6846	570.954	74.164	0	0	1.3419	11.2183	1.4572	0.7952	0.3976	14.7112	1.91091	0	0	#DIV/0!	#DIV/0!	4.2245	0	#DIV/0!	0	0	0	0	0	0	0	49.0042	1549		Big Oz crispy buckwheat flakes	100	1549	366	3.7	136.9	12.7	215.9	71.8
1	100	semi-skimmed milk	160.9	314.238	75.1765	2.5744	95.2528	30.3123	5.3097	90.2649	28.725	8.045	128.72	40.9626	0	0	0	0	0	0.221238	1.609	59.533	18.9452	0.8045	0	2	#DIV/0!	8.045	0	#DIV/0!	11.263	0	0.08045	1.609	0	14.481	33.789	0	195.3		Semi-skimmed milk, pasteurised	100	195.3	46.7225	1.6	59.2	3.3	56.1	5
1	100	Buckwheat Bread Recipe	61	611.919	146.465	3.17896	117.622	19.2218	6.13418	104.281	17.0417	21.1284	338.055	55.2451	0	0	6.21498	51.9572	8.49087	0.415782	0.310749	11.4977	1.87896	0.791167	0.349282	0.392773	0.88968	1.32379	0.00994396	133.125	0.131569	0.791073	0.349344	0.0243965	0.0552449	0.391544	0.00978859	31.0749	1003.15		Buckwheat Bread Recipe	981.5	9845.87	2356.64	51.15	1892.55	98.7	1677.9	339.96
1	100	Tesco Sunflower spread	20.5	448.519	107.301	12.095	447.515	99.776	0.0205	0.3485	0.0777001	0.041	0.656	0.146259	0	0	0	0	0	0.25625	2.87	106.19	23.6757	3.28	5.33	0.875	0.538462	0.041	0	#DIV/0!	0	0	7.79	0	1.5375	0	0	0	2187.9		Tesco Sunflower spread	100	2187.9	523.421	59	2183	0.1	1.7	0.2
1	100	Cheese, Cheddar-type, reduced fat	17.2	187.797	44.9275	2.58	95.46	50.8315	5.43158	92.3368	49.1685	0	0	0	0	0	0	0	0	0.2881	1.62947	60.2905	32.1041	0.769474	0.0905263	2.11765	18	0	0	#DIV/0!	7.37789	0	0.0452632	0	0	17.2	28.38	0	1091.84		Cheese, Cheddar-type, reduced fat	100	1091.84	261.206	15	555	31.5789	536.842	0
1	300	Tesco full fat cream cheese	0	0	0	0	0	#DIV/0!	0	0	#DIV/0!	0	0	#DIV/0!	0	0	0	0	#DIV/0!	0	0	0	#DIV/0!	0	0	#DIV/0!	#DIV/0!	0	0	#DIV/0!	0	0	0	0	0	0	0	0	#DIV/0!		Tesco full fat cream cheese	100	982.9	235.144	23	851	5.5	93.5	2.4
1	300	Cream, fresh, double	0	0	0	0	0	#DIV/0!	0	0	#DIV/0!	0	0	#DIV/0!	0	0	0	0	#DIV/0!	0	0	0	#DIV/0!	0	0	#DIV/0!	#DIV/0!	0	0	#DIV/0!	0	0	0	0	0	0	0	0	#DIV/0!		Cream, fresh, double	100	1852.67	443.222	48	1776	2	34	2.66667
1	100	Bananas	95.4	392.949	94.0069	0.2862	10.5894	2.69486	1.1448	19.4616	4.95271	22.1328	354.125	90.1198	0	0	1.0494	8.77298	2.2326	0.002385	0.0954	3.5298	0.898285	0	0.0954	#DIV/0!	1	19.9386	2.1942	9.08696	19.9386	2.9574	0.2862	10.494	0	20.034	0	0	411.896		Bananas	100	411.896	98.5397	0.3	11.1	1.2	20.4	23.2
1	100	Water	72.1	0	0	0	0	#DIV/0!	0	0	#DIV/0!	0	0	#DIV/0!	0	0	0	0	#DIV/0!	0	0	0	#DIV/0!	0	0	#DIV/0!	#DIV/0!	0	0	#DIV/0!	0	0	0	0	0	0	0	0	0		Water	100	0	0	0	0	0	0	0
1	100	Orange juice unsweeted	45.7	69.921	11.882	0.0457	1.6909	2.4183	0.2285	3.8845	5.55556	4.0216	64.3456	92.0261	0	0	0.457	3.82052	5.46405	0.01371	0	0	0	0	0	#DIV/0!	#DIV/0!	4.0216	0	#DIV/0!	0	0	0	0	0	0	0	0	153		Orange juice unsweeted	100	153	26	0.1	3.7	0.5	8.5	8.8
	666.7kcal	TOTAL	522.5	2795.2	661.661	22.5992	728.429	26.06	24.5812	417.88	14.9499	91.0534	1456.85	52.12	0	0	9.06328	75.769	2.71069	1.99266	6.91222	255.752	9.14971	5.64514	5.86521	1.22446	1.17851	37.5945	2.20414	17.0563	18.7725	0.791073	8.26506	1.6334	1.59274	32.0725	62.1788	80.0791	534.966
	2786.66	Energy (KJ)		2786.67		836.169			417.88			1456.85					75.769
		%				30.006			14.9957			52.2794					2.71898
		ED	533.334											54.9983
1
1v1	200	Stock cubes, vegetable	3.7	40.552	9.70144	0.666	24.642	60.7664	0.518	8.806	21.7153	0.444	7.104	17.5182	0	0	0	0	0	1.554	0	0	0	0	0	#DIV/0!	#DIV/0!	0.074	0.37	0.2	0	0	0	0	0	0	0	0	1096		Stock cubes, vegetable	5	54.8	13.11	0.9	33.3	0.7	11.9	0.6
1v1	200	Thyme, dried, ground	0.2	2.3066	0.551818	0.0148	0.5476	#REF!	0.0182	0.3094	13.4137	0.0906	1.4496	62.8457	0	0	0	0	0	0.000275	0.0054	0.1998	8.6621	0.001	0.0024	0.275	0.114583	0	0	#DIV/0!	0	0	0	0	0	4.56	0	0	1153.3		Thyme, dried, ground	100	1153.3	275.909	7.4	273.8	9.1	154.7	45.3
1v1	200	Water	27.2	0	0	0	0	#DIV/0!	0	0	#DIV/0!	0	0	#DIV/0!	0	0	0	0	#DIV/0!	0	0	0	#DIV/0!	0	0	#DIV/0!	#DIV/0!	0	0	#DIV/0!	0	0	0	0	0	0	0	0	0		Water	100	0	0	0	0	0	0	0
1v1	200	Celery, boiled in salted water	41.3	21.2117	5.07456	0.2065	7.6405	36.0202	0.2065	3.5105	16.5498	0.413	6.608	31.1526	0	0	0.413	3.45268	16.2773	0.1652	0	0	0	0	0	#DIV/0!	#DIV/0!	0.413	0	#DIV/0!	0	0.826	0	1.652	0	20.65	0	0	51.36		Celery, boiled in salted water	20	10.272	2.45742	0.1	3.7	0.1	1.7	0.2
1v1	200	Carrots, boiled unsalted water	60.1	60.1	14.424	0.2404	8.8948	14.8	0.3606	6.1302	10.2	2.9449	47.1184	78.4	0	0	1.9833	16.5804	27.588	0.0601	0.0601	2.2237	3.7	0	0.1202	#DIV/0!	0.5	2.7646	0.1202	23	0	0	0.33656	2.404	0	4692.01	0	0	100		Carrots, boiled unsalted water	100	100	24	0.4	14.8	0.6	10.2	4.9
1v1	200	Salt	0.2	0	0	0	0	#DIV/0!	0	0	#DIV/0!	0	0	#DIV/0!	0	0	0	0	#DIV/0!	0.19425	0	0	#DIV/0!	0	0	#DIV/0!	#DIV/0!	0	0	#DIV/0!	0	0	0	0	0	0	0	0	0		Salt	100	0	0	0	0	0	0	0
1v1	200	Broccoli, green, boiled in unsalted water	67.5	79.4374	19.0042	0.50625	18.7312	23.5799	2.10938	35.8594	45.1417	0.759375	12.15	15.2951	0	0	1.51875	12.6967	15.9833	0.0219375	0.16875	6.24375	7.85997	0.084375	0.253125	2	0.666667	0.590625	0	#DIV/0!	0	0	0.759375	29.7	0	320.625	0	0	117.685		Broccoli, green, boiled in unsalted water	80	94.148	22.5234	0.6	22.2	2.5	42.5	0.9
1v1	200	Pepper, black	0.3	0.9222	0.220622	0.0099	0.3663	39.7202	0.0327	0.5559	60.2798	0	0	0	0	0	0	0	0	0.00033	0	0	0	0	0	#DIV/0!	#DIV/0!	0	0	#DIV/0!	0	0	0	0	0	0.345	0	0	307.4		Pepper, black	100	307.4	73.5407	3.3	122.1	10.9	185.3	0
1v1	200	Cooked Infinity foods organic buckwheat groats/grain 100%)	60	416.16	100.2	0.6	22.2	5.33449	3.858	65.586	15.7598	19.812	316.992	76.1707	0	0	0.138	1.15368	0.27722	0	0	0	0	0	0	#DIV/0!	#DIV/0!	0	0	#DIV/0!	0	0	0	0	0	0	0	60	693.6		cooked Infinity foods organic buckwheat groats/grain 100%)	100	693.6	167	1	37	6.43	109.31	33.02
1v1	200	Onions, boiled in unsalted water	42	31.0464	7.42737	0	0	0	0.24	4.08	13.1416	1.56	24.96	80.3958	0	0	0.24	2.0064	6.46259	0.0021	0	0	0	0	0	#DIV/0!	#DIV/0!	1.08	0	#DIV/0!	0	0.24	0.12	1.32	0	2.16	0	0	73.92		Onions, boiled in unsalted water	100	73.92	17.6842	0	0	0.571429	9.71429	3.71429
1v1	200	Sunflower oil	0	0	0	0	0	#DIV/0!	0	0	#DIV/0!	0	0	#DIV/0!	0	0	0	0	#DIV/0!	0	0	0	#DIV/0!	0	0	#DIV/0!	#DIV/0!	0	0	#DIV/0!	0	0	0	0	0	0	0	0	#DIV/0!		Sunflower oil	100	3696	899	99.9	3696.3	0	0	0
1v1	200	Old potatoes, boiled in unsalted water	37.2	117.676	28.152	0.0372	1.3764	1.16966	0.6696	11.3832	9.67338	6.324	101.184	85.9856	0	0	0.4464	3.7319	3.17135	0.00651	0	0	0	0	0.0372	#DIV/0!	0	0.2604	6.0636	0.0429448	0	0.5208	0.0372	2.232	0	0	0	0	316.332		Old potatoes, boiled in unsalted water	100	316.332	75.6775	0.1	3.7	1.8	30.6	17
1v1	200	Parsnip boiled unsalted water	35.5	98.69	23.43	0.426	15.762	15.9712	0.568	9.656	9.78417	4.5795	73.272	74.2446	0	0	2.2365	18.6971	18.9453	0.00355	0.071	2.627	2.66187	0.1775	0.071	0.4	1	2.0945	2.272	0.921875								0	278		Parsnip boiled unsalted water	100	278	66	1.2	44.4	1.6	27.2	12.9
1v1	200
1v1	200	Amisa crispbread (98.5% buckwheat)5.3g per slice)	20.3	292.929	69.02	0.5481	20.2797	6.92308	2.1924	37.2708	12.7235	13.8446	221.514	75.6202	0	0	1.7052	14.2555	4.86653	0.25375	0.12789	4.73193	1.61538					0.26593										19.9955	1443		Amisa crispbread (98.5% buckwheat)5.3g per slice)	100	1443	340	2.7	99.9	10.8	183.6	68.2
1v1	200	Apricots, dried	8.2	71.9042	17.202	0.082	3.034	4.21951	0.41	6.97	9.69346	3.526	56.416	78.46	0	0	0.656	5.48416	7.62704	0.01148	0	0	0	0	0	#DIV/0!	#DIV/0!	3.526	0	#DIV/0!	0	1.804	0	0	0	52.89	0	0	876.88		Apricots, dried	10	87.688	20.978	0.1	3.7	0.5	8.5	4.3
1v1	200	Butter	7	214.13	52.08	5.754	212.898	99.4246	0.042	0.714	0.333442	0.042	0.672	0.313828	0	0	0	0	0	0.1057	3.647	134.939	63.0173	1.463	0.196	2.49282	18.6071	0.042	0	#DIV/0!	14.91	0	0.14	0	0.0532	30.1	57.05	0	3059		Butter	100	3059	744	82.2	3041.4	0.6	10.2	0.6
1v1	200	Dates, dried	3	35.5482	8.50435	0.006	0.222	0.624504	0.099	1.683	4.73442	2.04	32.64	91.819	0	0	0.12	1.0032	2.82208	0.00075	0.003	0.111	0.312252	0.003	0	1	#DIV/0!	2.04	0	#DIV/0!	0	0.234	0	0	0	1.2	0	0	1184.94		Dates, dried	100	1184.94	283.478	0.2	7.4	3.3	56.1	68
1v1	200	Figs, dried	3	30.885	7.38876	0.048	1.776	5.75036	0.108	1.836	5.94463	1.587	25.392	82.2147	0	0	0.225	1.881	6.09034	0.00465	0	0	0	0	0	#DIV/0!	#DIV/0!	1.587	0	#DIV/0!	0	0.372	0	0.03	0	1.92	0	0	1029.5		Figs, dried	100	1029.5	246.292	1.6	59.2	3.6	61.2	52.9
1v1	200	Mixed nuts	17.6	451.891	108.108	9.5216	352.299	77.9612	4.0304	68.5168	15.1623	1.3904	22.2464	4.92296	0	0	1.056	8.82816	1.95361	0.132	1.4784	54.7008	12.1049	4.9632	2.6048	0.297872	0.567568	0.704	0.6864	1.02564	0	1.32	1.13344	0	0	0	0	0	2567.56		Mixed nuts	100	2567.56	614.249	54.1	2001.7	22.9	389.3	7.9
1v1	200	Oatmeal, quick cook, raw	19.9	327.585	78.3696	1.8308	67.7396	20.6785	2.2288	37.8896	11.5663	13.134	210.144	64.1494	0	0	1.4129	11.8118	3.60573	0.0044775	0.3184	11.7808	3.59626	0.6567	0.7363	0.484848	0.432432	0.2189	12.9151	0.0169492	0	1.3532	0.2985	0	0	0	0	0	1646.16		Oatmeal, quick cook, raw	100	1646.16	393.817	9.2	340.4	11.2	190.4	66
1v1	200	Ocean Spray Craisins - Dried Cranberries	0.9	11.9408	2.85664	0.0126	0.4662	3.90427	0.0009	0.0153	0.128132	0.6894	11.0304	92.376	0	0	0.0513	0.428868	3.59163	0	0.0009	0.0333	0.278877	0	0	#DIV/0!	#DIV/0!	0.585	0.1044	5.60345	0	0	0	0	0	0	0	0	1326.75		Ocean Spray Craisins - Dried Cranberries	100	1326.75	317.405	1.4	51.8	0.1	1.7	76.6
1v1	200	Sugar, brown	5.4	87.615	20.9605	0	0	0	0.0054	0.0918	0.104777	5.4702	87.5232	99.8952	0	0	0	0	0	0.004185	0	0	0	0	0	#DIV/0!	#DIV/0!	5.4702	0	#DIV/0!	0	0	0	0	0	0	0	0	1622.5		Sugar, brown	100	1622.5	388.158	0	0	0.1	1.7	101.3
1v1	200	Syrup, golden	9.9	125.641	30.0576	0	0	0	0.0297	0.5049	0.40186	7.821	125.136	99.5981	0	0	0	0	0	0.06732	0	0	0	0	0	#DIV/0!	#DIV/0!	7.821	0	#DIV/0!	0	0	0	0	0	0	0	0	1269.1		Syrup, golden	100	1269.1	303.612	0	0	0.3	5.1	79
1v1
1v1	200	extra light soft cheese	51.9	239.778	57.3632	2.076	76.812	32.0346	6.8508	116.464	48.5714	2.9064	46.5024	19.3939	0	0	0	0	0	0.2595	1.1418	42.2466	17.619					2.9064										0	462		extra light soft cheese	100	462	110.526	4	148	13.2	224.4	5.6
		TOTAL	522.3	2757.95	660.096	22.5861	835.688	30.3011	24.5784	417.832	15.1501	89.3784	1430.05	51.8521	0	0	12.2023	102.012	3.69882	2.85207	7.02264	259.838	9.42141	7.34878	4.02102	0.95562	1.74648	32.4436	22.5317	1.43991	14.91	6.67	2.82508	37.338	0.0532	5126.46	57.05	79.9955	528.039
		Energy (kJ)		2785.59		835.688			417.832			1430.05					102.012
		Energy (%)				30.0004			14.9998			51.3376					3.66213
		Energy Density	533.331
														54.9998
0.581
1	200	Stock cubes, vegetable	3.6	39.456	9.43923	0.648	23.976	60.7664	0.504	8.568	21.7153	0.432	6.912	17.5182	0	0	0	0	0	1.512	0	0	0	0	0	#DIV/0!	#DIV/0!	0.072	0.36	0.2	0	0	0	0	0	0	0	0	1096		Stock cubes, vegetable	5	54.8	13.11	0.9	33.3	0.7	11.9	0.6
1	200	Thyme, dried, ground	0.2	2.3066	0.551818	0.0148	0.5476	#REF!	0.0182	0.3094	13.4137	0.0906	1.4496	62.8457	0	0	0	0	0	0.000275	0.0054	0.1998	8.6621	0.001	0.0024	0.275	0.114583	0	0	#DIV/0!	0	0	0	0	0	4.56	0	0	1153.3		Thyme, dried, ground	100	1153.3	275.909	7.4	273.8	9.1	154.7	45.3
1	200	Water	95.8	0	0	0	0	#DIV/0!	0	0	#DIV/0!	0	0	#DIV/0!	0	0	0	0	#DIV/0!	0	0	0	#DIV/0!	0	0	#DIV/0!	#DIV/0!	0	0	#DIV/0!	0	0	0	0	0	0	0	0	0		Water	100	0	0	0	0	0	0	0
1	200	Celery, boiled in salted water	30	15.408	3.68612	0.15	5.55	36.0202	0.15	2.55	16.5498	0.3	4.8	31.1526	0	0	0.3	2.508	16.2773	0.12	0	0	0	0	0	#DIV/0!	#DIV/0!	0.3	0	#DIV/0!	0	0.6	0	1.2	0	15	0	0	51.36		Celery, boiled in salted water	20	10.272	2.45742	0.1	3.7	0.1	1.7	0.2
1	200	Carrots, boiled unsalted water	39.9	39.9	9.576	0.1596	5.9052	14.8	0.2394	4.0698	10.2	1.9551	31.2816	78.4	0	0	1.3167	11.0076	27.588	0.0399	0.0399	1.4763	3.7	0	0.0798	#DIV/0!	0.5	1.8354	0.0798	23	0	0	0.22344	1.596	0	3114.99	0	0	100		Carrots, boiled unsalted water	100	100	24	0.4	14.8	0.6	10.2	4.9
1	200	Salt	0.2	0	0	0	0	#DIV/0!	0	0	#DIV/0!	0	0	#DIV/0!	0	0	0	0	#DIV/0!	0.19425	0	0	#DIV/0!	0	0	#DIV/0!	#DIV/0!	0	0	#DIV/0!	0	0	0	0	0	0	0	0	0		Salt	100	0	0	0	0	0	0	0
1	200	Broccoli, green, boiled in unsalted water	40.4	47.5447	11.3743	0.303	11.211	23.5799	1.2625	21.4625	45.1417	0.4545	7.272	15.2951	0	0	0.909	7.59924	15.9833	0.01313	0.101	3.737	7.85997	0.0505	0.1515	2	0.666667	0.3535	0	#DIV/0!	0	0	0.4545	17.776	0	191.9	0	0	117.685		Broccoli, green, boiled in unsalted water	80	94.148	22.5234	0.6	22.2	2.5	42.5	0.9
1	200	Pepper, black	0.3	0.9222	0.220622	0.0099	0.3663	39.7202	0.0327	0.5559	60.2798	0	0	0	0	0	0	0	0	0.00033	0	0	0	0	0	#DIV/0!	#DIV/0!	0	0	#DIV/0!	0	0	0	0	0	0.345	0	0	307.4		Pepper, black	100	307.4	73.5407	3.3	122.1	10.9	185.3	0
1	200	Cooked Infinity foods organic buckwheat groats/grain 100%)	133.8	928.037	223.446	1.338	49.506	5.33449	8.60334	146.257	15.7598	44.1808	706.892	76.1707	0	0	0.30774	2.57271	0.27722	0	0	0	0	0	0	#DIV/0!	#DIV/0!	0	0	#DIV/0!	0	0	0	0	0	0	0	64.3578	693.6		cooked Infinity foods organic buckwheat groats/grain 100%)	100	693.6	167	1	37	6.43	109.31	33.02
1	200	Onions, boiled in unsalted water	40.1	29.6419	7.09137	0	0	0	0.229143	3.89543	13.1416	1.48943	23.8309	80.3958	0	0	0.229143	1.91563	6.46259	0.002005	0	0	0	0	0	#DIV/0!	#DIV/0!	1.03114	0	#DIV/0!	0	0.229143	0.114571	1.26029	0	2.06229	0	0	73.92		Onions, boiled in unsalted water	100	73.92	17.6842	0	0	0.571429	9.71429	3.71429
1	200	Sunflower oil	1.7	62.832	15.283	1.6983	62.8371	100.008	0	0	0	0	0	0	0	0	0	0	0	0	0.204	7.548	12.013	0.3485	1.0795	0.585366	0.188976	0	0	#DIV/0!	0	0	0.83674	0	0	0	0	0	3696		Sunflower oil	100	3696	899	99.9	3696.3	0	0	0
1	200	Old potatoes, boiled in unsalted water	21.1	66.7461	15.968	0.0211	0.7807	1.16966	0.3798	6.4566	9.67338	3.587	57.392	85.9856	0	0	0.2532	2.11675	3.17135	0.0036925	0	0	0	0	0.0211	#DIV/0!	0	0.1477	3.4393	0.0429448	0	0.2954	0.0211	1.266	0	0	0	0	316.332		Old potatoes, boiled in unsalted water	100	316.332	75.6775	0.1	3.7	1.8	30.6	17
1	200	Parsnip boiled unsalted water	0	0	0	0	0	#DIV/0!	0	0	#DIV/0!	0	0	#DIV/0!	0	0	0	0	#DIV/0!	0	0	0	#DIV/0!	0	0	#DIV/0!	#DIV/0!	0	0	#DIV/0!								0	#DIV/0!		Parsnip boiled unsalted water	100	278	66	1.2	44.4	1.6	27.2	12.9
1	200
1	200	Amisa crispbread (98.5% buckwheat)5.3g per slice)	15.9	229.437	54.06	0.4293	15.8841	6.92308	1.7172	29.1924	12.7235	10.8438	173.501	75.6202	0	0	1.3356	11.1656	4.86653	0.19875	0.10017	3.70629	1.61538					0.20829										15.6615	1443		Amisa crispbread (98.5% buckwheat)5.3g per slice)	100	1443	340	2.7	99.9	10.8	183.6	68.2
1	200	Apricots, dried	2	17.5376	4.1956	0.02	0.74	4.21951	0.1	1.7	9.69346	0.86	13.76	78.46	0	0	0.16	1.3376	7.62704	0.0028	0	0	0	0	0	#DIV/0!	#DIV/0!	0.86	0	#DIV/0!	0	0.44	0	0	0	12.9	0	0	876.88		Apricots, dried	10	87.688	20.978	0.1	3.7	0.5	8.5	4.3
1	200	Butter	6	183.54	44.64	4.932	182.484	99.4246	0.036	0.612	0.333442	0.036	0.576	0.313828	0	0	0	0	0	0.0906	3.126	115.662	63.0173	1.254	0.168	2.49282	18.6071	0.036	0	#DIV/0!	12.78	0	0.12	0	0.0456	25.8	48.9	0	3059		Butter	100	3059	744	82.2	3041.4	0.6	10.2	0.6
1	200	Dates, dried	2	23.6988	5.66957	0.004	0.148	0.624504	0.066	1.122	4.73442	1.36	21.76	91.819	0	0	0.08	0.6688	2.82208	0.0005	0.002	0.074	0.312252	0.002	0	1	#DIV/0!	1.36	0	#DIV/0!	0	0.156	0	0	0	0.8	0	0	1184.94		Dates, dried	100	1184.94	283.478	0.2	7.4	3.3	56.1	68
1	200	Figs, dried	3	30.885	7.38876	0.048	1.776	5.75036	0.108	1.836	5.94463	1.587	25.392	82.2147	0	0	0.225	1.881	6.09034	0.00465	0	0	0	0	0	#DIV/0!	#DIV/0!	1.587	0	#DIV/0!	0	0.372	0	0.03	0	1.92	0	0	1029.5		Figs, dried	100	1029.5	246.292	1.6	59.2	3.6	61.2	52.9
1	200	Mixed nuts	18.3	469.863	112.408	9.9003	366.311	77.9612	4.1907	71.2419	15.1623	1.4457	23.1312	4.92296	0	0	1.098	9.17928	1.95361	0.13725	1.5372	56.8764	12.1049	5.1606	2.7084	0.297872	0.567568	0.732	0.7137	1.02564	0	1.3725	1.17852	0	0	0	0	0	2567.56		Mixed nuts	100	2567.56	614.249	54.1	2001.7	22.9	389.3	7.9
1	200	Oatmeal, quick cook, raw	14	230.462	55.1344	1.288	47.656	20.6785	1.568	26.656	11.5663	9.24	147.84	64.1494	0	0	0.994	8.30984	3.60573	0.00315	0.224	8.288	3.59626	0.462	0.518	0.484848	0.432432	0.154	9.086	0.0169492	0	0.952	0.21	0	0	0	0	0	1646.16		Oatmeal, quick cook, raw	100	1646.16	393.817	9.2	340.4	11.2	190.4	66
1	200	Ocean Spray Craisins - Dried Cranberries	0.9	11.9408	2.85664	0.0126	0.4662	3.90427	0.0009	0.0153	0.128132	0.6894	11.0304	92.376	0	0	0.0513	0.428868	3.59163	0	0.0009	0.0333	0.278877	0	0	#DIV/0!	#DIV/0!	0.585	0.1044	5.60345	0	0	0	0	0	0	0	0	1326.75		Ocean Spray Craisins - Dried Cranberries	100	1326.75	317.405	1.4	51.8	0.1	1.7	76.6
1	200	Sugar, brown	4.8	77.88	18.6316	0	0	0	0.0048	0.0816	0.104777	4.8624	77.7984	99.8952	0	0	0	0	0	0.00372	0	0	0	0	0	#DIV/0!	#DIV/0!	4.8624	0	#DIV/0!	0	0	0	0	0	0	0	0	1622.5		Sugar, brown	100	1622.5	388.158	0	0	0.1	1.7	101.3
1	200	Syrup, golden	8	101.528	24.289	0	0	0	0.024	0.408	0.40186	6.32	101.12	99.5981	0	0	0	0	0	0.0544	0	0	0	0	0	#DIV/0!	#DIV/0!	6.32	0	#DIV/0!	0	0	0	0	0	0	0	0	1269.1		Syrup, golden	100	1269.1	303.612	0	0	0.3	5.1	79
1
1	200	extra light soft cheese	40.5	187.11	44.7632	1.62	59.94	32.0346	5.346	90.882	48.5714	2.268	36.288	19.3939	0	0	0	0	0	0.2025	0.891	32.967	17.619					2.268										0	462		extra light soft cheese	100	462	110.526	4	148	13.2	224.4	5.6
		TOTAL	522.5	2796.68	670.673	22.5969	836.085	29.8957	24.5807	417.872	14.9417	92.0017	1472.03	52.6349	0	0	7.25968	60.6909	2.17011	2.5839	6.23157	230.568	8.24436	7.2786	4.7287	0.85615	1.31782	22.7124	13.7832	1.64783	12.78	4.41704	3.15887	23.1283	0.0456	3370.28	48.9	80.0193	535.249
		Energy (kJ)		2786.67		836.085			417.872			1472.03					60.6909
		Energy (%)				30.003			14.9953			52.8238					2.1779
		Energy Density	533.335
														55.0017
1
1v1	300	Organic buckwheat pasta spirals, boiled in unsalted water (contains 50% Buckwheat but calculated as containing 100% Buckwheat)	61.76	457.024	108.698	0.21616	7.99792	1.75	3.95264	67.1949	14.7027	22.7277	363.643	79.5676	0	0	2.4704	20.6525	4.51892	0	0	0	0	0	0	#DIV/0!	#DIV/0!	0.06176	0	#DIV/0!	0	0	0	0	0	0	0	61.76	740		Organic buckwheat pasta spirals, boiled in unsalted water	100	740	176	0.35	12.95	6.4	108.8	36.8
1v1	300	Garlic puree	3.6	56.952	13.6249	1.224	45.288	79.5196	0.144	2.448	4.29836	0.576	9.216	16.182	0	0	0	0	0	0.2466	0	0	0	0	0	#DIV/0!	#DIV/0!	0.576	0	#DIV/0!	0	0	0	0	0	0	0	0	1582		Garlic puree	5	79.1	18.9234	1.7	62.9	0.2	3.4	0.8
1v1	300	Onions, boiled in unsalted water	40.7	30.0854	7.19747	0	0	0	0.232571	3.95371	13.1416	1.51171	24.1874	80.3958	0	0	0.232571	1.9443	6.46259	0.002035	0	0	0	0	0	#DIV/0!	#DIV/0!	1.04657	0	#DIV/0!	0	0.232571	0.116286	1.27914	0	2.09314	0	0	73.92		Onions, boiled in unsalted water	100	73.92	17.6842	0	0	0.571429	9.71429	3.71429
1v1	300	Oregano, dried, ground	0.1	1.3601	0.325383	0.0103	0.3811	28.02	0.011	0.187	13.749	0.0495	0.792	58.231	0	0	0	0	0	3.75e-05	0.0027	0.0999	7.34505	0.0007	0.0052	3.85714	0.519231	0	0	#DIV/0!	0	0	0	0	0	4.14	0	0	1360.1		Oregano, dried, ground	100	1360.1	325.383	10.3	381.1	11	187	49.5
1v1	300	Peppers, capsicum, green, boiled in salted water	25.1	24.1075	5.76734	0.143429	5.30686	22.0133	0.286857	4.87657	20.2285	0.645429	10.3269	42.8367	0	0	0.430286	3.59719	14.9215	0.043925	0	0	0	0	0.0717143	#DIV/0!	0	0.573714	0.0717143	8	0	0.502	0.215143	17.3549	0	60.24	0	0	96.0457		Peppers, capsicum, green, boiled in salted water	100	96.0457	22.9774	0.571429	21.1429	1.14286	19.4286	2.57143
1v1	300	Peppers, capsicum, red, boiled in salted water	40.9	64.8744	15.5202	0.116857	4.32371	6.66475	0.467429	7.94629	12.2487	2.92143	46.7429	72.0513	0	0	0.701143	5.86155	9.03523	0.071575	0	0	0	0	0.116857	#DIV/0!	0.6125	2.68771	0	#DIV/0!	0	0.818	0.350571	33.1874	0	1546.02	0	0	158.617		Peppers, capsicum, red, boiled in salted water	100	158.617	37.9467	0.285714	10.5714	1.14286	19.4286	7.14286
1v1	300	Tomato puree	6.2	19.4499	4.65309	0.0124	0.4588	2.35888	0.279	4.743	24.3857	0.7998	12.7968	65.7937	0	0	0.1736	1.4513	7.46172	0.0372	0	0	0	0	0.0062	#DIV/0!	0	0.7812	0.0186	42	0	0	0.33294	2.356	0	80.6	0	0	313.708		Tomato puree	100	313.708	75.0498	0.2	7.4	4.5	76.5	12.9
1v1	300	Tomatoes, canned, whole contents	117	92.533	22.1371	0.234	8.658	9.35667	1.17	19.89	21.495	3.51	56.16	60.6919	0	0	0.936	7.82496	8.4564	0.114075	0	0	0	0	0	#DIV/0!	#DIV/0!	3.276	0.234	14	0	0.936	1.404	14.04	0	257.4	0	0	79.088		Tomatoes, canned, whole contents	50	39.544	9.46029	0.1	3.7	0.5	8.5	1.5
1v1	300	Butternut squash, baked	114.1	156.317	36.512	0.1141	4.2217	2.70073	1.0269	17.4573	11.1679	8.4434	135.094	86.4234	0	0	1.4833	12.4004	7.93285	0	0	0	0	0	0	#DIV/0!	#DIV/0!	4.4499	0	#DIV/0!	0	0	0	0	0	0	0	0	137		Butternut squash, baked	100	137	32	0.1	3.7	0.9	15.3	7.4
1v1	300	Parmesan fresh	32.2	556.738	133.63	9.5634	353.846	63.557	11.6564	198.159	35.5928	0.2898	4.6368	0.832851	0	0	0	0	0	0.6118	6.2146	229.94	41.3013	2.4794	0.3542	2.50649	17.5455	0.2898	0	#DIV/0!	2.9946	0	0	0	0	0	0	0	1729		Parmesan fresh	100	1729	415	29.7	1098.9	36.2	615.4	0.9
1v1	300	extra light soft cheese	5.9	27.258	6.52105	0.236	8.732	32.0346	0.7788	13.2396	48.5714	0.3304	5.2864	19.3939	0	0	0	0	0	0.0295	0.1298	4.8026	17.619	0.0531	0.0059	2.44444	22	0.3304	0	#DIV/0!	0	0	0	0	0	0.1593	0.7021	0	462		extra light soft cheese	100	462	110.526	4	148	13.2	224.4	5.6
1v1	300	Olive oil	0.4	14.7852	3.596	0.3996	14.7852	100	0	0	0	0	0	0	0	0	0	0	0	0	0.0572	2.1164	14.3143	0.292	0.0328	0.19589	1.7439	0	0	#DIV/0!	0	0	0.0204	0	0	0	0	0	3696.3		Olive oil	100	3696.3	899	99.9	3696.3	0	0	0
1v1	300	Water	0.4	0	0	0	0	0	0	0	0	0	0	0	0	0	0	0	0	0	0	0	#DIV/0!	0	0	#DIV/0!	#DIV/0!	0	0	#DIV/0!	0	0	0	0	0	0	0	0	0		Water	100	0	0	0	0	0	0	0
1v1	300																																													0		0
1v1	300	Big Oz crispy buckwheat flakes	18.5	286.565	67.71	0.6845	25.3265	8.83796	2.3495	39.9415	13.938	13.283	212.528	74.164	0	0	0.4995	4.17582	1.4572	0.296	0.148	5.476	1.91091	0	0	#DIV/0!	#DIV/0!	1.5725	0	#DIV/0!	0	0	0	0	0	0	0	18.241	1549		Big Oz crispy buckwheat flakes	100	1549	366	3.7	136.9	12.7	215.9	71.8
1v1	300	Butter	2.4	73.416	17.856	1.9728	72.9936	99.4246	0.0144	0.2448	0.333442	0.0144	0.2304	0.313828	0	0	0	0	0	0.03624	1.2504	46.2648	63.0173	0.5016	0.0672	2.49282	18.6071	0.0144	0	#DIV/0!	5.112	0	0.048	0	0.01824	10.32	19.56	0	3059		Butter	100	3059	744	82.2	3041.4	0.6	10.2	0.6
1v1	300	Chocolate, milk	25.3	560.218	134.023	7.6659	283.638	50.63	2.1252	36.1284	6.44899	15.0282	240.451	42.921	0	0	0	0	0	0.0759	4.5034	166.626	29.743	2.4035	0.3795	1.87368	11.8667	14.2945	0.7337	19.4828	7.59	0	0.18722	0	0	10.12	0	0	2214.3		Chocolate, milk	100	2214.3	529.737	30.3	1121.1	8.4	142.8	59.4
1v1	300	Syrup, golden	27.9	354.079	84.7079	0	0	0	0.0837	1.4229	0.40186	22.041	352.656	99.5981	0	0	0	0	0	0.18972	0	0	0	0	0	#DIV/0!	#DIV/0!	22.041	0	#DIV/0!	0	0	0	0	0	0	0	0	1269.1		Syrup, golden	100	1269.1	303.612	0	0	0.3	5.1	79
		TOTAL	522.46	2775.76	662.479	22.5934	835.957	506.868	24.5784	417.833	240.704	92.1718	1474.75	799.397	0	0	6.9268	57.908	60.2464	1.75461	12.3061	455.326	#DIV/0!	5.7303	1.03957	#DIV/0!	#DIV/0!	51.9955	1.05801	#DIV/0!	15.6966	2.48857	2.67456	68.2174	0.01824	1971.09	20.2621	80.001	18519.2
		Energy (kJ)		2786.45		835.957			417.833			1474.75					57.908
		Energy (%)				30.0008			14.9952			52.9258					2.0782
		Energy Density	533.332											55.004
0.5
1v2	300	Organic buckwheat pasta spirals, boiled in unsalted water (contains 50% Buckwheat)	123.7	915.38	217.712	0.43295	16.0191	1.75	7.9168	134.586	14.7027	45.5216	728.346	79.5676	0	0	4.948	41.3653	4.51892	0	0	0	0	0	0	#DIV/0!	#DIV/0!	0.1237	0	#DIV/0!	0	0	0	0	0	0	0	61.85	740		Organic buckwheat pasta spirals, boiled in unsalted water (50% Buckwheat)	100	740	176	0.35	12.95	6.4	108.8	36.8
1v2	300	Garlic puree	5.6	88.592	21.1943	1.904	70.448	79.5196	0.224	3.808	4.29836	0.896	14.336	16.182	0	0	0	0	0	0.3836	0	0	0	0	0	#DIV/0!	#DIV/0!	0.896	0	#DIV/0!	0	0	0	0	0	0	0	0	1582		Garlic puree	5	79.1	18.9234	1.7	62.9	0.2	3.4	0.8
1v2	300	Onions, boiled in unsalted water	22.2	16.4102	3.92589	0	0	0	0.126857	2.15657	13.1416	0.824571	13.1931	80.3958	0	0	0.126857	1.06053	6.46259	0.00111	0	0	0	0	0	#DIV/0!	#DIV/0!	0.570857	0	#DIV/0!	0	0.126857	0.0634286	0.697714	0	1.14171	0	0	73.92		Onions, boiled in unsalted water	100	73.92	17.6842	0	0	0.571429	9.71429	3.71429
1v2	300	Oregano, dried, ground	0.1	1.3601	0.325383	0.0103	0.3811	28.02	0.011	0.187	13.749	0.0495	0.792	58.231	0	0	0	0	0	3.75e-05	0.0027	0.0999	7.34505	0.0007	0.0052	3.85714	0.519231	0	0	#DIV/0!	0	0	0	0	0	4.14	0	0	1360.1		Oregano, dried, ground	100	1360.1	325.383	10.3	381.1	11	187	49.5
1v2	300	Peppers, capsicum, green, boiled in salted water	22.7	21.8024	5.21588	0.129714	4.79943	22.0133	0.259429	4.41029	20.2285	0.583714	9.33943	42.8367	0	0	0.389143	3.25323	14.9215	0.039725	0	0	0	0	0.0648571	#DIV/0!	0	0.518857	0.0648571	8	0	0.454	0.194571	15.6954	0	54.48	0	0	96.0457		Peppers, capsicum, green, boiled in salted water	100	96.0457	22.9774	0.571429	21.1429	1.14286	19.4286	2.57143
1v2	300	Peppers, capsicum, red, boiled in salted water	15.5	24.5857	5.88174	0.0442857	1.63857	6.66475	0.177143	3.01143	12.2487	1.10714	17.7143	72.0513	0	0	0.265714	2.22137	9.03523	0.027125	0	0	0	0	0.0442857	#DIV/0!	0.6125	1.01857	0	#DIV/0!	0	0.31	0.132857	12.5771	0	585.9	0	0	158.617		Peppers, capsicum, red, boiled in salted water	100	158.617	37.9467	0.285714	10.5714	1.14286	19.4286	7.14286
1v2	300	Tomato puree	3.9	12.2346	2.92694	0.0078	0.2886	2.35888	0.1755	2.9835	24.3857	0.5031	8.0496	65.7937	0	0	0.1092	0.912912	7.46172	0.0234	0	0	0	0	0.0039	#DIV/0!	0	0.4914	0.0117	42	0	0	0.20943	1.482	0	50.7	0	0	313.708		Tomato puree	100	313.708	75.0498	0.2	7.4	4.5	76.5	12.9
1v2	300	Tomatoes, canned, whole contents	73.9	58.446	13.9823	0.1478	5.4686	9.35667	0.739	12.563	21.495	2.217	35.472	60.6919	0	0	0.5912	4.94243	8.4564	0.0720525	0	0	0	0	0	#DIV/0!	#DIV/0!	2.0692	0.1478	14	0	0.5912	0.8868	8.868	0	162.58	0	0	79.088		Tomatoes, canned, whole contents	50	39.544	9.46029	0.1	3.7	0.5	8.5	1.5
1v2	300	Butternut squash, baked	60	82.2	19.2	0.06	2.22	2.70073	0.54	9.18	11.1679	4.44	71.04	86.4234	0	0	0.78	6.5208	7.93285	0	0	0	0	0	0	#DIV/0!	#DIV/0!	2.34	0	#DIV/0!	0	0	0	0	0	0	0	0	137		Butternut squash, baked	100	137	32	0.1	3.7	0.9	15.3	7.4
1v2	300	Parmesan fresh	28.2	487.578	117.03	8.3754	309.89	63.557	10.2084	173.543	35.5928	0.2538	4.0608	0.832851	0	0	0	0	0	0.5358	5.4426	201.376	41.3013	2.1714	0.3102	2.50649	17.5455	0.2538	0	#DIV/0!	2.6226	0	0	0	0	0	0	0	1729		Parmesan fresh	100	1729	415	29.7	1098.9	36.2	615.4	0.9
1v2	300	extra light soft cheese	5.9	27.258	6.52105	0.236	8.732	32.0346	0.7788	13.2396	48.5714	0.3304	5.2864	19.3939	0	0	0	0	0	0.0295	0.1298	4.8026	17.619	0.0531	0.0059	2.44444	22	0.3304	0	#DIV/0!	0	0	0	0	0	0.1593	0.7021	0	462		extra light soft cheese	100	462	110.526	4	148	13.2	224.4	5.6
1v2	300	Olive oil	1.2	44.3556	10.788	1.1988	44.3556	100	0	0	0	0	0	0	0	0	0	0	0	0	0.1716	6.3492	14.3143	0.876	0.0984	0.19589	1.7439	0	0	#DIV/0!	0	0	0.0612	0	0	0	0	0	3696.3		Olive oil	100	3696.3	899	99.9	3696.3	0	0	0
1v2	300	Water	103.6	0	0	0	0	#DIV/0!	0	0	#DIV/0!	0	0	#DIV/0!	0	0	0	0	#DIV/0!	0	0	0	#DIV/0!	0	0	#DIV/0!	#DIV/0!	0	0	#DIV/0!	0	0	0	0	0	0	0	0	0		Water	100	0	0	0	0	0	0	0
1v2	300																																													0		0
1v2	300	Big Oz crispy buckwheat flakes	18.4	285.016	67.344	0.6808	25.1896	8.83796	2.3368	39.7256	13.938	13.2112	211.379	74.164	0	0	0.4968	4.15325	1.4572	0.2944	0.1472	5.4464	1.91091	0	0	#DIV/0!	#DIV/0!	1.564	0	#DIV/0!	0	0	0	0	0	0	0	18.1424	1549		Big Oz crispy buckwheat flakes	100	1549	366	3.7	136.9	12.7	215.9	71.8
1v2	300	Butter	7	214.13	52.08	5.754	212.898	99.4246	0.042	0.714	0.333442	0.042	0.672	0.313828	0	0	0	0	0	0.1057	3.647	134.939	63.0173	1.463	0.196	2.49282	18.6071	0.042	0	#DIV/0!	14.91	0	0.14	0	0.0532	30.1	57.05	0	3059		Butter	100	3059	744	82.2	3041.4	0.6	10.2	0.6
1v2	300	Chocolate, milk	11.9	263.502	63.0387	3.6057	133.411	50.63	0.9996	16.9932	6.44899	7.0686	113.098	42.921	0	0	0	0	0	0.0357	2.1182	78.3734	29.743	1.1305	0.1785	1.87368	11.8667	6.7235	0.3451	19.4828	3.57	0	0.08806	0	0	4.76	0	0	2214.3		Chocolate, milk	100	2214.3	529.737	30.3	1121.1	8.4	142.8	59.4
1v2	300	Syrup, golden	18.6	236.053	56.4719	0	0	0	0.0558	0.9486	0.40186	14.694	235.104	99.5981	0	0	0	0	0	0.12648	0	0	0	0	0	#DIV/0!	#DIV/0!	14.694	0	#DIV/0!	0	0	0	0	0	0	0	0	1269.1		Syrup, golden	100	1269.1	303.612	0	0	0.3	5.1	79
		TOTAL	522.4	2778.9	663.638	22.5876	835.739	#DIV/0!	24.5911	418.049	#DIV/0!	91.7426	1467.88	#DIV/0!	0	0	7.70691	64.4298	#DIV/0!	1.67463	11.6591	431.387	#DIV/0!	5.6947	0.907243	#DIV/0!	#DIV/0!	31.6363	0.569457	#DIV/0!	21.1026	1.48206	1.77635	39.3203	0.0532	893.961	57.7521	79.9924	18519.2
		Energy (kJ)		2786.1		835.739			418.049			1467.88					64.4298
		Energy (%)				29.9967			15.0048			52.6859					2.31254
		Energy Density	533.327											54.9984
2v2	100	Sunflower oil	7.8	288.288	70.122	7.7922	288.311	100.008	0	0	0	0	0	0	0	0	0	0	0	0	0.936	34.632	12.013	1.599	4.953	0.585366	0.188976	0	0	#DIV/0!	0	0	3.83916	0	0	0	0	0	3696		Sunflower oil	100	3696	899	99.9	3696.3	0	0	0
2v2	100	Eggs, chicken, scrambled, without milk	57.9	384.34	91.9474	6.7164	248.507	64.658	7.9902	135.833	35.342	0	0	0	0	0	0	0	0	0.217125	1.9107	70.6959	18.3941	2.895	0.7527	0.66	2.53846	0	0	#DIV/0!	240.285	0	0.6948	0	1.1001	0	118.695	0	663.8		Eggs, chicken, scrambled, without milk	100	663.8	158.804	11.6	429.2	13.8	234.6	0
2v2	100	Cream, fresh, double	2	37.0533	8.86443	0.96	35.52	95.8618	0.04	0.68	1.83519	0.0533333	0.853333	2.30299	0	0	0	0	0	0.00186667	0.6	22.2	59.9136	0.28	0.0266667	2.14286	22.5	0.0533333	0	#DIV/0!	2.6	0	0.0266667	0.0266667	0	6.50667	12	0	1852.67		Cream, fresh, double	100	1852.67	443.222	48	1776	2	34	2.66667
2v2	100
2v2	100	semi-skimmed milk	0	0	0	0	0	#DIV/0!	0	0	#DIV/0!	0	0	#DIV/0!	0	0	0	0	#DIV/0!	0	0	0	#DIV/0!	0	0	#DIV/0!	#DIV/0!	0	0	#DIV/0!	0	0	0	0	0	0	0	0	#DIV/0!		Semi-skimmed milk, pasteurised	100	195.3	46.7225	1.6	59.2	3.3	56.1	5
2v2	100	Water	80	0	0	0	0	#DIV/0!	0	0	#DIV/0!	0	0	#DIV/0!	0	0	0	0	#DIV/0!	0	0	0	#DIV/0!	0	0	#DIV/0!	#DIV/0!	0	0	#DIV/0!	0	0	0	0	0	0	0	0	0		Water	100	0	0	0	0	0	0	0
2v2	100	Organ buckwheat pancake mix	76.1	1065.4	254.174	1.522	56.314	5.28571	5.327	90.559	8.5	52.2046	835.274	78.4	0	0	4.3377	36.2632	3.40371	0.95125	0.3044	11.2628	1.05714	0	0	#DIV/0!	#DIV/0!	1.2937	50.9109	0.0254111								37.8217	1400		Organ buckwheat pancake mix	100	1400	334	2	74	7	119	68.6
2v2	100	Arrowhead Mills organic buckwheat flour (100%)	26.2	446.086	106.668	1.31	48.47	10.8656	4.36492	74.2036	16.6344	17.4754	279.606	62.6799	0	0	5.24	43.8064	9.82016	0	0	0	0	0	0	#DIV/0!	#DIV/0!	0.786	0	#DIV/0!	0	0	0	0	0	0	0	26.2	1702.62		Arrowhead Mills organic buckwheat flour (100%)	100	1702.62	407.13	5	185	16.66	283.22	66.7
2v2	100	Baking powder	1	6.932	1.65837	0	0	0	0.052	0.884	12.7525	0.378	6.048	87.2475	0	0	0	0	0	0.295	0	0	0	0	0	#DIV/0!	#DIV/0!	0	0.378	0	0	0	0	0	0	0	0	0	693.2		Baking powder	100	693.2	165.837	0	0	5.2	88.4	37.8
2v2	100	Eggs, chicken, scrambled, without milk	24.3	161.303	38.5893	2.8188	104.296	64.658	3.3534	57.0078	35.342	0	0	0	0	0	0	0	0	0.091125	0.8019	29.6703	18.3941	1.215	0.3159	0.66	2.53846	0	0	#DIV/0!	100.845	0	0.2916	0	0.4617	0	49.815	0	663.8		Eggs, chicken, scrambled, without milk	100	663.8	158.804	11.6	429.2	13.8	234.6	0
2v2	100
2v2	100	Big Oz puff cereal (100%) (20g)	15.99	253.601	59.9625	0.62361	23.0736	9.09836	1.55103	26.3675	10.3972	12.4402	199.044	78.4868	0	0	0.81549	6.8175	2.68827	0.006396	0.1599	5.9163	2.33291	0	0	#DIV/0!	#DIV/0!	0.09594	0	#DIV/0!	0	0	0	0	0	0	0	15.99	1586		Big Oz puff cereal	100	1586	375	3.9	144.3	9.7	164.9	77.8
2v2	100	semi-skimmed milk	49.4	96.4782	23.0809	0.7904	29.2448	30.3123	1.6302	27.7134	28.725	2.47	39.52	40.9626	0	0	0	0	0	0.067925	0.494	18.278	18.9452	0.247	0	2	#DIV/0!	2.47	0	#DIV/0!	3.458	0	0.0247	0.494	0	4.446	10.374	0	195.3		Semi-skimmed milk, pasteurised	100	195.3	46.7225	1.6	59.2	3.3	56.1	5
2v2	100	Water	124.6	0	0	0	0	#DIV/0!	0	0	#DIV/0!	0	0	#DIV/0!	0	0	0	0	#DIV/0!	0	0	0	#DIV/0!	0	0	#DIV/0!	#DIV/0!	0	0	#DIV/0!	0	0	0	0	0	0	0	0	0		Water	100	0	0	0	0	0	0	0
2v2	100	Orange juice unsweetened	57.2	87.516	14.872	0.0572	2.1164	2.4183	0.286	4.862	5.55556	5.0336	80.5376	92.0261	0	0	0.572	4.78192	5.46405	0.01716	0	0	0	0	0	#DIV/0!	#DIV/0!	5.0336	0	#DIV/0!	0	0	0	0	0	0	0	0	153		Orange juice unsweetened	100	153	26	0.1	3.7	0.5	8.5	8.8
		TOTAL	522.49	2827	669.939	22.5906	833.736	29.4919	24.5948	413.249	14.6179	90.0552	1360.34	48.1198	0	0	10.9652	91.669	3.24263	1.64785	5.2069	192.655	6.81483	6.236	6.04827	0.834974	0.860891	9.73257	51.2889	0.18976	347.188	0	4.87693	0.520667	1.5618	10.9527	190.884	80.0117	541.063
		Energy (KJ)		2786.51		835.853			418.111			1440.88					91.669
		%				29.9963			15.0048			51.7091					3.28974
		ED	533.314											54.9989
2	200	Cooked Organic Potato and Buckwheat Noodles (95%)	150	853.2	201.15	1.35	49.95	5.85443	9.45	160.65	18.8291	37.8	604.8	70.8861	0	0	0	0	0	0	0	0	0	0	0	#DIV/0!	#DIV/0!	0	0	#DIV/0!	0	0	0	0	0	0	0	64.35	568.8		Cooked Organic Potato and Buckwheat Noodles (95%)	100	568.8	134.1	0.9	33.3	6.3	107.1	25.2
2	200	Tesco healthy living cottage cheese	37.8	117.18	28.35	0.4914	18.1818	15.5161	4.0824	69.4008	59.2258	1.7766	28.4256	24.2581	0	0	0	0	0	0.189	0.3024	11.1888	9.54839	0	0	#DIV/0!	#DIV/0!	1.3986	0	#DIV/0!	0	0	0	0	0	0	0	0	310		Tesco healthy living cottage cheese	100	310	75	1.3	48.1	10.8	183.6	4.7
2	200	Olive oil	3	110.889	26.97	2.997	110.889	100	0	0	0	0	0	0	0	0	0	0	0	0	0.429	15.873	14.3143	2.19	0.246	0.19589	1.7439	0	0	#DIV/0!	0	0	0.153	0	0	0	0	0	3696.3		Olive oil	100	3696.3	899	99.9	3696.3	0	0	0
2	200	Peppers, capsicum, red, raw	26.2	37.9645	9.08243	0.0748571	2.76971	7.29553	0.299429	5.09029	13.408	1.64686	26.3497	69.4061	0	0	0.449143	3.75483	9.89037	0.00262	0	0	0	0	0.0748571	#DIV/0!	0	1.572	0	#DIV/0!	0	0.524	0.224571	36.68	0	1006.08	0	0	144.903		Peppers, capsicum, red, raw	35	50.716	12.133	0.1	3.7	0.4	6.8	2.2
2	200	Carrots raw	23	33.58	8.05	0.069	2.553	7.60274	0.138	2.346	6.9863	1.817	29.072	86.5753	0	0	0.736	6.15296	18.3233	0.0138	0.023	0.851	2.53425	0	0.046	#DIV/0!	0.5	1.702	0.069	24.6667									146		Carrot raw	100	146	35	0.3	11.1	0.6	10.2	7.9
2	200	Garlic puree	5.9	92.807	22.42	1.9824	73.3488	79.0337	0.2065	3.5105	3.78258	0.9971	15.9536	17.1901	0	0	0	0	0	0.40415								0.9971											1573		Garlic puree	100	1573	380	33.6	1243.2	3.5	59.5	16.9
2	200	spring onion	30	29.4	6.9	0.15	5.55	18.8776	0.6	10.2	34.6939	0.9	14.4	48.9796	0	0	0.78	6.5208	22.1796	0.006								0.84											98		spring onion	100	98	23	0.5	18.5	2	34	3
2	200	Sugar, brown	1	16.225	3.88158	0	0	0	0.001	0.017	0.104777	1.013	16.208	99.8952	0	0	0	0	0	0.000775	0	0	0	0	0	#DIV/0!	#DIV/0!	1.013	0	#DIV/0!	0	0	0	0	0	0	0	0	1622.5		Sugar, brown	100	1622.5	388.158	0	0	0.1	1.7	101.3
2	200	Soy sauce	8	14.56	3.44	0	0	0	0.24	4.08	28.022	0.656	10.496	72.0879	0	0	0	0	0	1.424								0.584											182		soy sauce	100	182	43	0	0	3	51	8.2
2	200	sesame seeds	8	197.6	47.84	4.64	171.68	86.8826	1.456	24.752	12.5263	0.072	1.152	0.582996	0	0	0.944	7.89184	3.99385	0.004	0.664	24.568	12.4332	1.736	2.04	0.382488	0.32549	0.032	0.04	0.8									2470		sesame seeds	100	2470	598	58	2146	18.2	309.4	0.9
2	200	Tesco balsamic vinegar	25	120	28.75	0	0	0	0.275	4.675	3.89583	6.725	107.6	89.6667	0	0	0.05	0.418	0.348333	0	0	0	0	0	0	#DIV/0!	#DIV/0!	6.725											480		Tesco balsamic vinegar	100	480	115	0	0	1.1	18.7	26.9
2	200	Amisa crispbread (98.5% buckwheat)	15.9	229.437	54.06	0.4293	15.8841	6.92308	1.7172	29.1924	12.7235	10.8438	173.501	75.6202	0	0	1.3356	11.1656	4.86653	0.19875	0.10017	3.70629	1.61538	0	0	#DIV/0!	#DIV/0!	0.20829	0	#DIV/0!	0	0	0	0	0	0	0	15.6615	1443		Amisa crispbread (98.5% buckwheat)	100	1443	340	2.7	99.9	10.8	183.6	68.2
2	200
2	200	Bananas	0	0	0	0	0	#DIV/0!	0	0	#DIV/0!	0	0	#DIV/0!	0	0	0	0	#DIV/0!	0	0	0	#DIV/0!	0	0	#DIV/0!	#DIV/0!	0	0	#DIV/0!	0	0	0	0	0	0	0	0	#DIV/0!		Bananas	100	411.896	98.5397	0.3	11.1	1.2	20.4	23.2
2	200	Water	123.2	0	0	0	0	#DIV/0!	0	0	#DIV/0!	0	0	#DIV/0!	0	0	0	0	#DIV/0!	0	0	0	#DIV/0!	0	0	#DIV/0!	#DIV/0!	0	0	#DIV/0!	0	0	0	0	0	0	0	0	0		Water	100	0	0	0	0	0	0	0
		Butter	4.3	131.537	31.992	3.5346	130.78	99.4246	0.0258	0.4386	0.333442	0.0258	0.4128	0.313828	0	0	0	0	0	0.06493	2.2403	82.8911	63.0173	0.8987	0.1204	2.49282	18.6071	0.0258	0	#DIV/0!	9.159	0	0.086	0	0.03268	18.49	35.045	0	3059		Butter	100	3059	744	82.2	3041.4	0.6	10.2	0.6
2	200	Cocoa powder	2.5	35.0639	8.38849	0.5425	20.0725	57.2455	0.4625	7.8625	22.4233	0.2875	4.6	13.1189	0	0	0.3025	2.5289	7.21226	0.059375	0.32	11.84	33.7669	0.18	0.015	1.77778	21.3333	0	0.2875	0	0	0	0.0175	0	0	1	0	0	1402.56		Cocoa powder	100	1402.56	335.54	21.7	802.9	18.5	314.5	11.5
2	200	Peanut butter, smooth	0	0	0	0	0	#DIV/0!	0	0	#DIV/0!	0	0	#DIV/0!	0	0	0	0	#DIV/0!	0	0	0	#DIV/0!	0	0	#DIV/0!	#DIV/0!	0	0	#DIV/0!	0	0	0	0	0	0	0	0	#DIV/0!		Peanut butter, smooth	100	2510	606	51.8	1916.6	22.6	384.2	13.1
2	200	Milk Chocolate	12.3	272.359	65.1576	3.7269	137.895	50.63	1.0332	17.5644	6.44899	7.3062	116.899	42.921	0	0	0	0	0	0.0369	2.1894	81.0078	29.743	1.1685	0.1845	1.87368	11.8667	6.9495	0.3567	19.4828	4.05998	0.0679698	0.0935833	0.050184	0.0772834	6.78468	11.6051	0	2214.3		Milk Chocolate	100	2214.3	529.737	30.3	1121.1	8.4	142.8	59.4
2	200	Sugar, brown	6	97.35	23.2895	0	0	0	0.006	0.102	0.104777	6.078	97.248	99.8952	0	0	0	0	0	0.00465	0	0	0	0	0	#DIV/0!	#DIV/0!	6.078	0	#DIV/0!	0	0	0	0	0	0	0	0	1622.5		Sugar, brown	100	1622.5	388.158	0	0	0.1	1.7	101.3
2	200	Wheat flour, white, self-raising	20	286.243	68.4792	0.24	8.88	3.10226	1.78	30.26	10.5714	15.12	241.92	84.5155	0	0	0.62	5.1832	1.81077	0.18	0.04	1.48	0.517043	0.02	0.1	2	0.4	0.26	14.86	0.0174966	0	0.82	0.06	0	0	0	0	0	1431.22		Wheat flour, white, self-raising	100	1431.22	342.396	1.2	44.4	8.9	151.3	75.6
2	200	Eggs, chicken, scrambled, without milk	20.4	135.415	32.396	2.3664	87.5568	64.658	2.8152	47.8584	35.342	0	0	0	0	0	0	0	0	0.0765	0.6732	24.9084	18.3941	1.02	0.2652	0.66	2.53846	0	0	#DIV/0!	84.66	0	0.2448	0	0.3876	0	41.82	0	663.8		Eggs, chicken, scrambled, without milk	100	663.8	158.804	11.6	429.2	13.8	234.6	0
		TOTAL	522.5	2810.81	670.597	22.5944	835.991	29.742	24.5882	418	14.8712	93.0649	1489.04	52.9754	0	0	5.21724	43.6162	1.55173	2.66545	6.98147	258.314	9.19003	7.2132	3.09196	0.967874	2.25795	28.3853	15.6132	1.81803	97.879	1.41197	0.879455	36.7302	0.497563	1032.35	88.47	80.0115	537.954
		Energy (kJ)		2786.64		835.991			418			1489.04					43.6162
		Energy (%)				29.9999			15.0001			53.4348					1.56519
		Energy Density	533.329											55
2	300	Yeast, dried	2	14.334	3.42919	0.03	1.11	7.74383	0.712	12.104	84.4426	0.07	1.12	7.81359	0	0	0	0	0	0.0025	0	0	0	0	0	#DIV/0!	#DIV/0!	0	0.07	0	0	0.394	0	0	0	0	0	0	716.7		Yeast, dried	100	716.7	171.459	1.5	55.5	35.6	605.2	3.5
2	300	Wheat flour, white, plain	9	130.5	30.69	0.117	4.329	3.31724	0.846	14.382	11.0207	6.993	111.888	85.7379	0	0	0.369	3.08484	2.36386	0.000675	0.018	0.666	0.510345	0.009	0.054	2	0.333333	0.135	6.858	0.019685	0	0.324	0.027	0	0	0	0	0	1450		Wheat flour, white, plain	100	1450	341	1.3	48.1	9.4	159.8	77.7
2	300	Arrowhead Mills organic buckwheat flour (100%)	80	1362.1	325.704	4	148	10.8656	13.328	226.576	16.6344	53.36	853.76	62.6799	0	0	16	133.76	9.82016	0	0	0	0	0	0	#DIV/0!	#DIV/0!	2.4	0	#DIV/0!	0	0	0	0	0	0	0	80	1702.62		Arrowhead Mills organic buckwheat flour (100%)	100	1702.62	407.13	5	185	16.66	283.22	66.7
2	300	Salt	1.3	0	0	0	0	#DIV/0!	0	0	#DIV/0!	0	0	#DIV/0!	0	0	0	0	#DIV/0!	1.26263	0	0	#DIV/0!	0	0	#DIV/0!	#DIV/0!	0	0	#DIV/0!	0	0	0	0	0	0	0	0	0		Salt	100	0	0	0	0	0	0	0
2	300	Olive oil	8	295.704	71.92	7.992	295.704	100	0	0	0	0	0	0	0	0	0	0	0	0	1.144	42.328	14.3143	5.84	0.656	0.19589	1.7439	0	0	#DIV/0!	0	0	0.408	0	0	0	0	0	3696.3		Olive oil	100	3696.3	899	99.9	3696.3	0	0	0
2	300	Water	76.8	0	0	0	0	#DIV/0!	0	0	#DIV/0!	0	0	#DIV/0!	0	0	0	0	#DIV/0!	0	0	0	#DIV/0!	0	0	#DIV/0!	#DIV/0!	0	0	#DIV/0!	0	0	0	0	0	0	0	0	0		Water	100	0	0	0	0	0	0	0
2
2	300	Tomatoes, canned, whole contents	79	62.4795	14.9473	0.158	5.846	9.35667	0.79	13.43	21.495	2.37	37.92	60.6919	0	0	0.632	5.28352	8.4564	0.077025	0	0	0	0	0	#DIV/0!	#DIV/0!	2.212	0.158	14	0	0.632	0.948	9.48	0	173.8	0	0	79.088		Tomatoes, canned, whole contents	50	39.544	9.46029	0.1	3.7	0.5	8.5	1.5
2	300	Tomato puree	21	65.8787	15.7604	0.042	1.554	2.35888	0.945	16.065	24.3857	2.709	43.344	65.7937	0	0	0.588	4.91568	7.46172	0.126	0	0	0	0	0.021	#DIV/0!	0	2.646	0.063	42	0	0	1.1277	7.98	0	273	0	0	313.708		Tomato puree	100	313.708	75.0498	0.2	7.4	4.5	76.5	12.9
2	300	Peppers, capsicum, green, boiled in salted water	47	45.1415	10.7994	0.268571	9.93714	22.0133	0.537143	9.13143	20.2285	1.20857	19.3371	42.8367	0	0	0.805714	6.73577	14.9215	0.08225	0	0	0	0	0.134286	#DIV/0!	0	1.07429	0.134286	8	0	0.94	0.402857	32.4971	0	112.8	0	0	96.0457		Peppers, capsicum, green, boiled in salted water	100	96.0457	22.9774	0.571429	21.1429	1.14286	19.4286	2.57143
2	300	Tomatoes, cherry, raw	40	33.144	7.92919	0.133333	4.93333	14.8845	0.333333	5.66667	17.0971	1.2	19.2	57.929	0	0	0.4	3.344	10.0893	0.013	0.0666667	2.46667	7.44227	0.0666667	0.0666667	1	1	1.2	0	#DIV/0!	0	0.533333	0.466667	11.2	0	196	0	0	82.86		Tomatoes, cherry, raw	60	49.716	11.8938	0.2	7.4	0.5	8.5	1.8
2	300	ASDA Mozzerella, cheese, half fat	0	0	0	0	0	#DIV/0!	0	0	#DIV/0!	0	0	#DIV/0!	0	0	0	0	#DIV/0!	0	0	0	#DIV/0!	0	0	#DIV/0!	#DIV/0!	0	0	#DIV/0!	0	0	0	0	0	0	0	0	#DIV/0!		ASDA Mozzerella, cheese, half fat	100	784	187.56	12	444	20	340	0
2	300	Asda lighter mozzarella	31.5	232.155	55.755	3.3075	122.377	52.7137	5.9535	101.209	43.5957	0.504	8.064	3.47354	0	0	0	0	0	0.1575	2.2995	85.0815	36.6486	0	0	#DIV/0!	#DIV/0!	0	0	#DIV/0!	0	0	0	0	0	0	0	0	737		Asda lighter mozzarella	100	737	177	10.5	388.5	18.9	321.3	1.6
2	300	Oregano, dried, ground	0.4	5.36	1.2823	0.04	1.48	27.6119	0.04	0.68	12.6866	0.2	3.2	59.7015	0	0	0	0	0	0.0002	0	0	0	0	0.04	#DIV/0!	0	0	0	#DIV/0!	0	0	0	0	0	16.56	0	0	1340		Oregano, dried, ground	1	13.4	3.20574	0.1	3.7	0.1	1.7	0.5
2
2	300	Cream, fresh, double	13	240.847	57.6188	6.24	230.88	95.8618	0.26	4.42	1.83519	0.346667	5.54667	2.30299	0	0	0	0	0	0.0121333	3.9	144.3	59.9136	1.82	0.173333	2.14286	22.5	0.346667	0	#DIV/0!	16.9	0	0.173333	0.173333	0	42.2933	78	0	1852.67		Cream, fresh, double	100	1852.67	443.222	48	1776	2	34	2.66667
2	300	Sugar, white	9	151.2	36.1719	0	0	0	0	0	0	9.45	151.2	100	0	0	0	0	0	0	0	0	0	0	0	#DIV/0!	#DIV/0!	9.45	0	#DIV/0!	0	0	0	0	0	0	0	0	1680		Sugar, white	100	1680	401.91	0	0	0	0	105
2	300	Blueberries	54.5	83.8864	20.0685	0.218	8.066	9.61538	0.436	7.412	8.83576	3.706	59.296	70.6861	0	0	1.09	9.1124	10.8628	0	0	0	0	0	0	#DIV/0!	#DIV/0!	3.706	0	#DIV/0!	0	0	0	0	0	0	0	0	153.92		Blueberries	25	38.48	9.20574	0.1	3.7	0.2	3.4	1.7
2	300	Strawberries, raw	50	61.248	14.6526	0.05	1.85	3.02051	0.4	6.8	11.1024	3	48	78.3699	0	0	0.55	4.598	7.50718	0.0075	0	0	0	0	0	#DIV/0!	#DIV/0!	3	0	#DIV/0!	0	1	0.1	38.5	0	4	0	0	122.496		Strawberries, raw	100	122.496	29.3053	0.1	3.7	0.8	13.6	6
		TOTAL	522.5	2783.97	666.729	22.5964	836.067	30.0314	24.581	417.877	15.0101	85.1172	1361.88	48.9184	0	0	20.4347	170.834	6.13634	1.74141	7.42817	274.842	9.8723	7.73567	1.14529	0.960249	6.48586	26.17	7.28329	3.59315	16.9	3.82333	3.65356	99.8305	0	818.453	78	80	532.818
		Energy (kJ)		2786.65		836.067			417.877			1361.88					170.834
		Energy (%)				30.0025			14.9956			48.8714					6.13044
		Energy Density	533.331											55.0018
		savoury muffin recipe x 2
3	100	Arrowhead Mills organic buckwheat flour (100%)	60	1021.57	244.278	3	111	10.8656	9.996	169.932	16.6344	40.02	640.32	62.6799	0	0	12	100.32	9.82016	0	0	0	0	0	0	#DIV/0!	#DIV/0!	1.8	0	#DIV/0!	0	0	0	0	0	0	0	60	1702.62		Arrowhead Mills organic buckwheat flour (100%)	100	1702.62	407.131	5	185	16.66	283.22	66.7
3	100	white sugar	13	218.4	52.2488	0	0	0	0	0	0	13.65	218.4	100	0	0	0	0	0	0	0	0	0	0	0	#DIV/0!	#DIV/0!	13.65	0	#DIV/0!	0	0	0	0	0	0	0	0	1680		Sugar, white	100	1680	401.914	0	0	0	0	105
3	100	brown sugar	8.2	133.045	31.8289	0	0	0	0.0082	0.1394	0.104777	8.3066	132.906	99.8952	0	0	0	0	0	0.006355	0	0	0	0	0	#DIV/0!	#DIV/0!	8.3066	0	#DIV/0!	0	0	0	0	0	0	0	0	1622.5		Sugar, brown	100	1622.5	388.158	0	0	0.1	1.7	101.3
3	100	Cinnamon, ground	0.2	0.3694	0.0883732	0.0064	0.2368	64.104	0.0078	0.1326	35.896	0	0	0	0	0	0	0	0	0.00013	0.0014	0.0518	14.0227	0.001	0.001	1.4	1.4	0	0	#DIV/0!	0	0	0	0	0	0.31	0	0	184.7		Cinnamon, ground	100	184.7	44.1866	3.2	118.4	3.9	66.3	0
3	100	salt	0.2	0	0	0	0	#DIV/0!	0	0	#DIV/0!	0	0	#DIV/0!	0	0	0	0	#DIV/0!	0.19425	0	0	#DIV/0!	0	0	#DIV/0!	#DIV/0!	0	0	#DIV/0!	0	0	0	0	0	0	0	0	0		Salt	100	0	0	0	0	0	0	0
3	100	Baking powder	1.6	11.0912	2.6534	0	0	0	0.0832	1.4144	12.7525	0.6048	9.6768	87.2475	0	0	0	0	0	0.472	0	0	0	0	0	#DIV/0!	#DIV/0!	0	0.6048	0	0	0	0	0	0	0	0	0	693.2		Baking powder	100	693.2	165.837	0	0	5.2	88.4	37.8
3	100	Bicarbonate of soda	0.5	0	0	0	0	#DIV/0!	0	0	#DIV/0!	0	0	#DIV/0!	0	0	0	0	#DIV/0!	0.34225	0	0	#DIV/0!	0	0	#DIV/0!	#DIV/0!	0	0	#DIV/0!	0	0	0	0	0	0	0	0	0		Bicarbonate of soda	100	0	0	0	0	0	0	0
3	100	Tesco Sunflower spread	12.9	282.239	67.5213	7.611	281.607	99.776	0.0129	0.2193	0.0777001	0.0258	0.4128	0.146259	0	0	0	0	0	0.16125	1.806	66.822	23.6757	2.064	3.354	0.875	0.538462	0.0258	0	#DIV/0!	0	0	4.902	0	0.9675	0	0	0	2187.9		Tesco Sunflower spread	100	2187.9	523.421	59	2183	0.1	1.7	0.2
3	100	semi-skimmed milk	14.1	27.5373	6.58787	0.2256	8.3472	30.3123	0.4653	7.9101	28.725	0.705	11.28	40.9626	0	0	0	0	0	0.0193875	0.141	5.217	18.9452	0.0705	0	2	#DIV/0!	0.705	0	#DIV/0!	0.987	0	0.00705	0.141	0	1.269	2.961	0	195.3		Semi-skimmed milk, pasteurised	100	195.3	46.7225	1.6	59.2	3.3	56.1	5
3	100	Eggs, chicken, scrambled, without milk	16.6	110.191	26.3614	1.9256	71.2472	64.658	2.2908	38.9436	35.342	0	0	0	0	0	0	0	0	0.06225	0.5478	20.2686	18.3941	0.83	0.2158	0.66	2.53846	0	0	#DIV/0!	68.89	0	0.1992	0	0.3154	0	34.03	0	663.8		Eggs, chicken, scrambled, without milk	100	663.8	158.804	11.6	429.2	13.8	234.6	0
3	100	Courgette, boiled in unsalted water	29.8	25.6655	6.14006	0.0851429	3.15029	12.2744	0.596	10.132	39.4772	0.596	9.536	37.155	0	0	0.340571	2.84718	11.0934	0.000851429	0	0	0	0	0.0851429	#DIV/0!	0	0.596	0	#DIV/0!	0	0	0	3.32057	0	131.12	0	0	86.1257		Courgette, boiled in unsalted water	35	30.144	7.21148	0.1	3.7	0.7	11.9	0.7
3	100	Infinity foods organic kasha roasted buckwheat (100%)	20	317.6	75.6	0.88	32.56	10.2519	2.66	45.22	14.238	14.66	234.56	73.8539	0	0	0.9	7.524	2.36902	0	0	0	0	0	0	#DIV/0!	#DIV/0!	0	0	#DIV/0!	0	0	0	0	0	0	0	20	1588		Infinity foods organic kasha roasted buckwheat (100%)	100	1588	378	4.4	162.8	13.3	226.1	73.3
3	100	walnuts	8	226.96	55.04	5.48	202.76	89.3373	1.176	19.992	8.8086	0.264	4.224	1.86112	0	0	0.376	3.14336	1.38498	0.0016	0.448	16.576	7.30349	0.992	3.8	0.451613	0.117895	0.208	0.056	3.71429		0.376						0	2837		walnuts	100	2837	688	68.5	2534.5	14.7	249.9	3.3
3	100	Cheese, Cheddar-type, reduced fat	21.3	232.562	55.6369	3.195	118.215	50.8315	6.72632	114.347	49.1685	0	0	0	0	0	0	0	0	0.356775	2.01789	74.6621	32.1041	0.952895	0.112105	2.11765	18	0	0	#DIV/0!	9.13658	0	0.0560526	0	0	21.3	35.145	0	1091.84		Cheese, Cheddar-type, reduced fat	100	1091.84	261.206	15	555	31.5789	536.842	0
3	100	Nutmeg ground	0.2	0	0	0.0726	2.6862	#DIV/0!	0.0116	0.1972	#DIV/0!	0	0	#DIV/0!	0	0	0.0416	0.347776	#DIV/0!	8e-05	0.0518	1.9166	#DIV/0!	0.0064	0.0006	8.09375	86.3333												0		Nutmeg ground	100	0	0	36.3	1343.1	5.8	98.6	0
3	100
3	100	Orange juice, unsweetened	111	169.83	39.96	0.111	4.107	2.4183	0.555	9.435	5.55556	9.768	156.288	92.0261	0	0	0.111	0.92796	0.546405	0.0333	0	0	0	0	0	#DIV/0!	#DIV/0!												153		Orange juice, unsweetened	100	153	36	0.1	3.7	0.5	8.5	8.8
3	100	Water	204.9	0	0	0	0	#DIV/0!	0	0	#DIV/0!	0	0	#DIV/0!	0	0	0	0	#DIV/0!	0	0	0	#DIV/0!	0	0	#DIV/0!	#DIV/0!												0		Water	100	0	0	0	0	0	0	0
		TOTAL	522.5	2777.06	663.945	22.5923	835.917	#DIV/0!	24.5891	418.015	#DIV/0!	88.6002	1417.6	#DIV/0!	0	0	13.7692	115.11	#DIV/0!	1.65048	5.01389	185.514	#DIV/0!	4.91679	7.56865	#DIV/0!	#DIV/0!	25.2914	0.6608	#DIV/0!	79.0136	0.376	5.1643	3.46157	1.2829	153.999	72.136	80	14686
		Energy (KJ)		2786.65		835.917			418.015			1417.6					115.11
		%				29.9972			15.0007			50.8713					4.13078
		ED	533.329											55.0021
3	200	Eggs, chicken, boiled	59.8	366.773	87.7448	6.47833	239.698	65.3533	7.475	127.075	34.6467	0	0	0	0	0	0	0	0	0.2093	1.74417	64.5342	17.5951	2.74083	0.7475	0.636364	2.33333	0	0	#DIV/0!	230.23	0	0.7475	0	0.996667	0	113.62	0	613.333		Eggs, chicken, boiled	24	147.2	35.2153	2.6	96.2	3	51	0
3	200	Hellmans Mayo Light	17.6	215.796	51.6257	5.28	195.36	90.5301	0.0977778	1.66222	0.770276	1.17333	18.7733	8.69959	0	0	0	0	0	0	0.782222	28.9422	13.4119	1.17333	2.73778	0.666667	0.285714	0.684444	0.488889	1.4	3.91111	0	0	0	0	0	0	0	1226.11		Hellmans Mayo Light	100	1226.11	293.328	30	1110	0.555556	9.44444	6.66667
3	200	Water	165.1	0	0	0	0	#DIV/0!	0	0	#DIV/0!	0	0	#DIV/0!	0	0	0	0	#DIV/0!	0	0	0	#DIV/0!	0	0	#DIV/0!	#DIV/0!	0	0	#DIV/0!	0	0	0	0	0	0	0	0	0		Water	100	0	0	0	0	0	0	0
3	200	Lettuce, Iceberg, raw	0	0	0	0	0	#DIV/0!	0	0	#DIV/0!	0	0	#DIV/0!	0	0	0	0	#DIV/0!	0	0	0	#DIV/0!	0	0	#DIV/0!	#DIV/0!	0	0	#DIV/0!	0	0	0	0	0	0	0	0	#DIV/0!		Lettuce, Iceberg, raw	30	18.372	4.39522	0.1	3.7	0.2	3.4	0.6
3	200	Tomatoes, raw	0	0	0	0	0	#DIV/0!	0	0	#DIV/0!	0	0	#DIV/0!	0	0	0	0	#DIV/0!	0	0	0	#DIV/0!	0	0	#DIV/0!	#DIV/0!	0	0	#DIV/0!	0	0	0	0	0	0	0	0	#DIV/0!		Tomatoes, raw	100	73	17	0.3	11.1	0.7	11.9	3.1
3	200	Buckwheat Bread Recipe	122.1	1224.84	293.169	6.36313	235.436	19.2218	12.2784	208.733	17.0417	42.2915	676.664	55.2451	0	0	12.4401	104	8.49087	0.832246	0.622007	23.0143	1.87896	1.58363	0.699136	0.392773	0.88968	2.64975	0.0199042	133.125	0.263355	1.58344	0.69926	0.0488331	0.11058	0.783729	0.0195932	62.2007	1003.15		Buckwheat Bread Recipe	981.5	9845.87	2356.64	51.15	1892.55	98.7	1677.9	339.96
3	200	apple	78	155.22	36.66	0.078	2.886	1.8593	0.312	5.304	3.41709	9.204	147.264	94.8744	0	0	2.106	17.6062	11.3427	0	0	0	0	0	0.078	#DIV/0!	0	9.204											199		apple	100	199	47	0.1	3.7	0.4	6.8	11.8
3	200	Tesco Finest Strawberry & Cream Yoghurt	36.1	210.157	50.2768	2.7797	102.849	48.9391	1.2274	20.8658	9.92868	5.2706	84.3296	40.127	0	0	0.2527	2.11257	1.00524	0.09025	1.8411	68.1207	32.4142	0.7581	0.0722	2.42857	25.5	5.1623	0.1083	47.6667	0	0	0	0	0	0	0	0	582.152		Tesco Finest Strawberry & Cream Yoghurt	100	582.152	139.271	7.7	284.9	3.4	57.8	14.6
3	200	WW carrot cake (26g a slice)	26	336.96	79.82	0.832	30.784	9.1358	0.832	14.144	4.19753	16.276	260.416	77.284	0	0	0.702	5.86872	1.74167	0.078	0.598	22.126	6.56636					11.336											1296		WW carrot cake	100	1296	307	3.2	118.4	3.2	54.4	62.6
3	200	Infinity foods organic kasha roasted buckwheat (100%)	17.8	282.664	67.284	0.7832	28.9784	10.2519	2.3674	40.2458	14.238	13.0474	208.758	73.8539	0	0	0.801	6.69636	2.36902	0	0	0	0	0	0	#DIV/0!	#DIV/0!	0	0	#DIV/0!	0	0	0	0	0	0	0	17.8	1588		Infinity foods organic kasha roasted buckwheat (100%)	100	1588	378	4.4	162.8	13.3	226.1	73.3
		TOTAL	522.5	2792.41	666.581	22.5944	835.992	29.938	24.59	418.03	14.9702	87.2628	1396.21	50	0	0	16.3018	136.283	4.88049	1.2098	5.5875	206.737	7.40355	6.2559	4.33461	0.893157	1.28904	29.0365	0.617093	47.0537	234.404	1.58344	1.44676	0.0488331	1.10725	0.783729	113.64	80.0007	534.433
		Energy (kJ)		2786.51		835.992			418.03			1396.21					136.283
		Energy (%)				30.0014			15.0019			50.1059					4.89083
		Energy Density	533.303											54.9967
Day	Time	Food	Weight (g)	Energy (kJ)	Energy (kcal)	Fat (g)	Fat (kJ)	Fat (%)	Protein (g)	Protein (kJ)	Prot(%)	CHO (g)	CHO (kJ)	CHO(%)	Alcohol (g)	Alcohol (kJ)	Fibre (g)	Fibre (kJ)	Fibre (%)	Salt (g)	Sat Fat	Sat Fat (kJ)	Sat Fat (%)	Mono Fat	Poly Fat	SAT:MONO	SAT:POLY	Tot Sugars	Starch	SUG:STA	Chol	DF	Vit E	Vit C	Vit D	Carot	Retin	Product	ED(KJ/100g)		Food	Weight (g)	Energy (kJ)	Energy (kcal)	Fat (g)	Fat (kJ)	Protein (g)	Protein (kJ)	CHO (g)
3	300	Arrowhead Mills organic buckwheat flour (100%)	75	1276.96	305.348	3.75	138.75	10.8656	12.495	212.415	16.6344	50.025	800.4	62.6799	0	0	15	125.4	9.82016	0	0	0	0	0	0	#DIV/0!	#DIV/0!	2.25	0	#DIV/0!	0	0	0	0	0	0	0	75	1702.62		Arrowhead Mills organic buckwheat flour (100%)	100	1702.62	407.131	5	185	16.66	283.22	66.7
3	300	Wheat flour, white, self-raising	2.7	38.6428	9.2447	0.0324	1.1988	3.10226	0.2403	4.0851	10.5714	2.0412	32.6592	84.5155	0	0	0.0837	0.699732	1.81077	0.0243	0.0054	0.1998	0.517043	0.0027	0.0135	2	0.4	0.0351	2.0061	0.0174966	0	0.1107	0.0081	0	0	0	0	0	1431.22		Wheat flour, white, self-raising	100	1431.22	342.396	1.2	44.4	8.9	151.3	75.6
3	300	Skimmed milk, pasteurised	95.9	134.068	32.0737	0.0959	3.5483	2.64664	3.1647	53.7999	40.1288	4.795	76.72	57.2246	0	0	0	0	0	0.131863	0.0959	3.5483	2.64664	0	0	#DIV/0!	#DIV/0!	4.795	0	#DIV/0!	1.918	0	0	0.959	0	0	0.959	0	139.8		Skimmed milk, pasteurised	100	139.8	33.445	0.1	3.7	3.3	56.1	5
3	300	Eggs, chicken, scrambled, without milk	14.4	95.5872	22.8678	1.6704	61.8048	64.658	1.9872	33.7824	35.342	0	0	0	0	0	0	0	0	0.054	0.4752	17.5824	18.3941	0.72	0.1872	0.66	2.53846	0	0	#DIV/0!	59.76	0	0.1728	0	0.2736	0	29.52	0	663.8		Eggs, chicken, scrambled, without milk	100	663.8	158.804	11.6	429.2	13.8	234.6	0
3	300	Sunflower oil	6.7	247.632	60.233	6.6933	247.652	100.008	0	0	0	0	0	0	0	0	0	0	0	0	0.804	29.748	12.013	1.3534	4.221	0.594059	0.190476	0	0	#DIV/0!	0	0	3.29774	0	0	0	0	0	3696		Sunflower oil	100	3696	899	99.9	3696.3	0	0	0
3	300	Infinity foods organic kasha roasted buckwheat (100%)	5	79.4	18.9	0.22	8.14	10.2519	0.665	11.305	14.238	3.665	58.64	73.8539	0	0	0.225	1.881	2.36902	0	0	0	0	0	0	#DIV/0!	#DIV/0!	0	0	#DIV/0!	0	0	0	0	0	0	0	5	1588		Infinity foods organic kasha roasted buckwheat (100%)	100	1588	378	4.4	162.8	13.3	226.1	73.3
3	300	Butternut squash, baked	100	137	32	0.1	3.7	2.70073	0.9	15.3	11.1679	7.4	118.4	86.4234	0	0	1.3	10.868	7.93285	0	0	0	0	0	0	#DIV/0!	#DIV/0!	3.9	0	#DIV/0!	0	0	0	0	0	0	0	0	137		Butternut squash, baked	100	137	32	0.1	3.7	0.9	15.3	7.4
3	300	Pepper, black	0.1	0.3074	0.0735407	0.0033	0.1221	39.7202	0.0109	0.1853	60.2798	0	0	0	0	0	0	0	0	0.00011	0	0	0	0	0	#DIV/0!	#DIV/0!	0	0	#DIV/0!	0	0	0	0	0	0.115	0	0	307.4		Pepper, black	100	307.4	73.5407	3.3	122.1	10.9	185.3	0
3	300	Onions, boiled in unsalted water	40.7	30.0854	7.19747	0	0	0	0.232571	3.95371	13.1416	1.51171	24.1874	80.3958	0	0	0.232571	1.9443	6.46259	0.002035	0	0	0	0	0	#DIV/0!	#DIV/0!	1.04657	0	#DIV/0!	0	0.232571	0.116286	1.27914	0	2.09314	0	0	73.92		Onions, boiled in unsalted water	100	73.92	17.6842	0	0	0.571429	9.71429	3.71429
3	300	extra light soft cheese	5.9	27.258	6.52105	0.236	8.732	32.0346	0.7788	13.2396	48.5714	0.3304	5.2864	19.3939	0	0	0	0	0	0.0295	0.1298	4.8026	17.619	0.0531	0.0059	2.44444	22	0.3304	0	#DIV/0!	0	0	0	0	0	0.1593	0.7021	0	462		extra light soft cheese	100	462	110.526	4	148	13.2	224.4	5.6
3	300	Tesco full fat cream cheese	34	334.186	79.9488	7.82	289.34	86.5805	1.87	31.79	9.51267	0.816	13.056	3.90681	0	0	0	0	0	0.17	5.338	197.506	59.1006	1.836	0.136	2.90741	39.25	0.816	0	#DIV/0!	0	0	0	0	0	0	0	0	982.9		Tesco full fat cream cheese	100	982.9	235.144	23	851	5.5	93.5	2.4
3	300	spinach raw	20	20.6	5	0.16	5.92	28.7379	0.56	9.52	46.2136	0.32	5.12	24.8544	0	0	0.56	4.6816	22.7262	0.07	0.02	0.74	3.59223	0.02	0.1	1	0.2	0.3	0.02	15	0	0	0	0	0	0	0	0	103		spinach raw	100	103	25	0.8	29.6	2.8	47.6	1.6
3	300	Peppers, capsicum, red, boiled in salted water	94.9	150.528	36.0114	0.271143	10.0323	6.66475	1.08457	18.4377	12.2487	6.77857	108.457	72.0513	0	0	1.62686	13.6005	9.03523	0.166075	0	0	0	0	0.271143	#DIV/0!	0	6.23629	0	#DIV/0!	0	1.898	0.813429	77.0046	0	3587.22	0	0	158.617		Peppers, capsicum, red, boiled in salted water	100	158.617	37.9467	0.285714	10.5714	1.14286	19.4286	7.14286
3	300	Weight Watchers chocolate mini rolls (22g)	12.2	205.204	48.8	1.5372	56.8764	27.717	0.5978	10.1626	4.95244	8.0154	128.246	62.497	0	0	0.244	2.03984	0.994055	0.0488	0.8662	32.0494	15.6183					5.6242											1682		Weight Watchers chocolate mini rolls	100	1682	400	12.6	466.2	4.9	83.3	65.7
3	300	Water	14.9	0	0	0	0	#DIV/0!	0	0	#DIV/0!	0	0	#DIV/0!	0	0	0	0	#DIV/0!	0	0	0	#DIV/0!	0	0	#DIV/0!	#DIV/0!	0	0	#DIV/0!	0	0	0	0	0	0	0	0	0		Water	100	0	0	0	0	0	0	0
		TOTAL	522.4	2777.46	664.219	22.5896	835.817	30.0928	24.5868	417.976	15.0488	85.6983	1371.17	49.3678	0	0	19.2721	161.115	5.8008	0.696682	7.7345	286.177	10.3035	3.9852	4.93474	1.94081	1.56736	25.3336	2.0261	12.5036	61.678	2.24127	4.40835	79.2427	0.2736	3589.59	31.1811	80	531.674
		Energy (kJ)		2786.08		835.817			417.976			1371.17					161.115
		Energy (%)				29.9997			15.0023			49.2151					5.78285
		Energy Density	533.323											54.998
4	100	Butter	5.6	171.304	41.664	4.6032	170.318	99.4246	0.0336	0.5712	0.333442	0.0336	0.5376	0.313828	0	0	0	0	0	0.08456	2.9176	107.951	63.0173	1.1704	0.1568	2.49282	18.6071	0.0336	0	#DIV/0!	11.928	0	0.112	0	0.04256	24.08	45.64	0	3059		Butter	100	3059	744	82.2	3041.4	0.6	10.2	0.6
4	100	Baked beans, canned in tomato sauce	45.7	168.409	40.2893	0.2285	8.4545	5.02022	2.17075	36.9027	21.9126	6.855	109.68	65.1271	0	0	1.5995	13.3718	7.94008	0.628375	0	0	0	0	0.11425	#DIV/0!	0	2.62775	4.22725	0.621622	0	2.9705	0.11425	0	0	31.99	0	0	368.51		Baked beans, canned in tomato sauce	40	147.404	35.2641	0.2	7.4	1.9	32.3	6
4	100	Baxters Tomato Chutney	6	36.474	8.72584	0.024	0.888	2.43461	0.066	1.122	3.07616	2.154	34.464	94.4892	0	0	0	0	0	0	0	0	0	0	0	#DIV/0!	#DIV/0!	0	0	#DIV/0!	0	0	0	0	0	0	0	0	607.9		Baxters Tomato Chutney	100	607.9	145.431	0.4	14.8	1.1	18.7	35.9
4	100	Buckwheat Bread Recipe	122.1	1224.84	293.169	6.36313	235.436	19.2218	12.2784	208.733	17.0417	42.2915	676.664	55.2451	0	0	12.4401	104	8.49087	0.832246	0.622007	23.0143	1.87896	1.58363	0.699136	0.392773	0.88968	2.64975	0.0199042	133.125	0.263355	1.58344	0.69926	0.0488331	0.11058	0.783729	0.0195932	62.2007	1003.15		Buckwheat Bread Recipe	981.5	9845.87	2356.64	51.15	1892.55	98.7	1677.9	339.96
4	100	Water (some water with milk/cereal)	86.1	0	0	0	0	#DIV/0!	0	0	#DIV/0!	0	0	#DIV/0!	0	0	0	0	#DIV/0!	0	0	0	#DIV/0!	0	0	#DIV/0!	#DIV/0!	0	0	#DIV/0!	0	0	0	0	0	0	0	0	0		Water	100	0	0	0	0	0	0	0
4	100	Tesco Finest Strawberry & Cream Yoghurt	124.2	723.033	172.974	9.5634	353.846	48.9391	4.2228	71.7876	9.92868	18.1332	290.131	40.127	0	0	0.8694	7.26818	1.00524	0.3105	6.3342	234.365	32.4142	2.6082	0.2484	2.42857	25.5	17.7606	0.3726	47.6667	0	0	0	0	0	0	0	0	582.152		Tesco Finest Strawberry & Cream Yoghurt	100	582.152	139.271	7.7	284.9	3.4	57.8	14.6
4	100	Raspberries, frozen	35.2	47.2051	11.2931	0.0926316	3.42737	7.2606	0.463158	7.87368	16.6797	1.76	28.16	59.6546	0	0	0.926316	7.744	16.405	0.0106526	0	0	0	0	0	#DIV/0!	#DIV/0!	1.76	0	#DIV/0!	0	2.50105	0.185263	7.78105	0	1.38947	0	0	134.105		Raspberries, frozen	38	50.96	12.1914	0.1	3.7	0.5	8.5	1.9
4	100
4	100	Semi-skimmed milk, pasteurised	79.8	155.849	37.2845	1.2768	47.2416	30.3123	2.6334	44.7678	28.725	3.99	63.84	40.9626	0	0	0	0	0	0.109725	0.798	29.526	18.9452	0.399	0	2	#DIV/0!	3.99	0	#DIV/0!	5.586	0	0.0399	0.798	0	7.182	16.758	0	195.3		Semi-skimmed milk, pasteurised	100	195.3	46.7225	1.6	59.2	3.3	56.1	5
4	100	Big OZ flake cereal	17.8	256.142	60.52	0.445	16.465	6.42808	2.7234	46.2978	18.0751	11.837	189.392	73.9402	0	0	0.8722	7.29159	2.8467	0.00356	0.1068	3.9516	1.54274	0	0	#DIV/0!	#DIV/0!	0.267	0	#DIV/0!	0	0	0	0	0	0	0	17.8	1439		Big OZ flake cereal	100	1439	340	2.5	92.5	15.3	260.1	66.5
		TOTAL	522.5	2783.26	665.92	22.5967	836.077	30.0395	24.5915	418.056	15.0204	87.0543	1392.87	50.0446	0	0	16.7076	139.675	5.01841	1.97962	10.7786	398.808	14.3288	5.76123	1.21859	1.87089	8.84518	29.0887	4.61975	6.29659	17.7774	7.055	1.15067	8.62789	0.15314	65.4252	62.4176	80.0007	532.681
		Energy (KJ)		2786.68		836.077			418.056			1392.87					139.675
		%				30.0026			15.002			49.9832					5.01225
		ED	533.335											54.9954
4	200	Cheese, Cheddar-type, reduced fat	23.1	252.216	60.3386	3.465	128.205	50.8315	7.29474	124.011	49.1685	0	0	0	0	0	0	0	0	0.386925	2.18842	80.9716	32.1041	1.03342	0.121579	2.11765	18	0	0	#DIV/0!	9.90868	0	0.0607895	0	0	23.1	38.115	0	1091.84		Cheese, Cheddar-type, reduced fat	100	1091.84	261.206	15	555	31.5789	536.842	0
4	200	extra light soft cheese	0	0	0	0	0	#DIV/0!	0	0	#DIV/0!	0	0	#DIV/0!	0	0	0	0	#DIV/0!	0	0	0	#DIV/0!	0	0	#DIV/0!	#DIV/0!	0	0	#DIV/0!	0	0	0	0	0	0	0	0	#DIV/0!		extra light soft cheese	100	462	110.526	4	148	13.2	224.4	5.6
4	200	Buckwheat Bread Recipe	121.9	1222.83	292.689	6.35271	235.05	19.2218	12.2583	208.391	17.0417	42.2222	675.556	55.2451	0	0	12.4198	103.829	8.49087	0.830882	0.620988	22.9766	1.87896	1.58104	0.697991	0.392773	0.88968	2.64541	0.0198716	133.125	0.262923	1.58085	0.698115	0.0487531	0.110399	0.782445	0.0195611	62.0988	1003.15		Buckwheat Bread Recipe	981.5	9845.87	2356.64	51.15	1892.55	98.7	1677.9	339.96
4	200	Tesco Sunflower spread	13.1	286.615	68.5682	7.729	285.973	99.776	0.0131	0.2227	0.0777001	0.0262	0.4192	0.146259	0	0	0	0	0	0.16375	1.834	67.858	23.6757	2.096	3.406	0.875	0.538462	0.0262	0	#DIV/0!	0	0	4.978	0	0.9825	0	0	0	2187.9		Tesco Sunflower spread	100	2187.9	523.421	59	2183	0.1	1.7	0.2
4	200	Tomatoes, raw	45.4	37.5437	8.98175	0.139692	5.16862	13.7669	0.349231	5.93692	15.8134	1.39692	22.3508	59.5327	0	0	0.488923	4.0874	10.887	0.0103023	0.0698462	2.58431	6.88346	0.0698462	0.0698462	1	1	1.39692	0	#DIV/0!	0	0.558769	0.558769	7.75292	0	290.56	0	0	82.6954		Tomatoes, raw	100	82.6954	19.7836	0.307692	11.3846	0.769231	13.0769	3.07692
4	200	Lettuce, Iceberg, raw	18.1	11.0844	2.65178	0.0603333	2.23233	20.1393	0.120667	2.05133	18.5064	0.362	5.792	52.2534	0	0	0.120667	1.00877	9.10081	0.000905	0	0	0	0	0.0603333	#DIV/0!	0	0.362	0	#DIV/0!	0	0.241333	0.120667	0.543	0	9.05	0	0	61.24		Lettuce, Iceberg, raw	30	18.372	4.39522	0.1	3.7	0.2	3.4	0.6
4	200	Carrots, old, raw	66.2	96.652	23.17	0.1986	7.3482	7.60274	0.3972	6.7524	6.9863	5.2298	83.6768	86.5753	0	0	2.1184	17.7098	18.3233	0.03972	0.0662	2.4494	2.53425	0	0.1324	#DIV/0!	0.5	4.8988	0.1986	24.6667	0	0	0	0	0	0	0	0	146		Carrots, old, raw	100	146	35	0.3	11.1	0.6	10.2	7.9
4	200	Tesco unsalted mixed nuts & raisins	10	211.4	50.9	3.66	135.42	64.0587	1.44	24.48	11.5799	2.57	41.12	19.4513	0	0	0.97	8.1092	3.83595	0	0.66	24.42	11.5516	0	0	#DIV/0!	#DIV/0!	2.42	0	#DIV/0!	0	0	0	0	0	0	0	0	2114		Tesco unsalted mixed nuts & raisins	100	2114	509	36.6	1354.2	14.4	244.8	25.7
4	200	Infinity foods organic kasha roasted buckwheat (100%)	17.9	284.252	67.662	0.7876	29.1412	10.2519	2.3807	40.4719	14.238	13.1207	209.931	73.8539	0	0	0.8055	6.73398	2.36902	0	0	0	0	0	0	#DIV/0!	#DIV/0!	0	0	#DIV/0!	0	0	0	0	0	0	0	17.9	1588		Infinity foods organic kasha roasted buckwheat (100%)	100	1588	378	4.4	162.8	13.3	226.1	73.3
4	200	Grapes	47	120.79	28.8971	0.047	1.739	1.43969	0.188	3.196	2.64591	7.238	115.808	95.8755	0	0	0.47	3.9292	3.25292	0.00235	0	0	0	0	0	#DIV/0!	#DIV/0!	7.238	0	#DIV/0!	0	0.376	0	1.41	0	7.99	0	0	257		grapes	100	257	61.4833	0.1	3.7	0.4	6.8	15.4
4	200	Apple juice, unsweetened	147	241.08	55.86	0.147	5.439	2.2561	0.147	2.499	1.03659	14.553	232.848	96.5854	0	0	0	0	0	0	0	0	0	0	0	#DIV/0!	#DIV/0!	14.553	0	#DIV/0!	0	0	0	0	0	0	0	0	164		Apple juice, unsweetened	100	164	38	0.1	3.7	0.1	1.7	9.9
4	200	Water	12.8	0	0	0	0	#DIV/0!	0	0	#DIV/0!	0	0	#DIV/0!	0	0	0	0	#DIV/0!	0	0	0	#DIV/0!	0	0	#DIV/0!	#DIV/0!	0	0	#DIV/0!	0	0	0	0	0	0	0	0	0		Water	100	0	0	0	0	0	0	0
		TOTAL	522.5	2764.47	659.719	22.5869	835.717	30.2307	24.5889	418.012	15.1209	86.7189	1387.5	50.1906	0	0	17.3933	145.408	5.25988	1.43483	5.43946	201.26	7.28024	4.7803	4.48815	1.13789	1.21196	33.5403	0.218472	153.523	10.1716	2.75695	6.41634	9.75468	1.0929	331.482	38.1346	79.9988	529.085
		Energy (kJ)		2786.64		835.717			418.012			1387.5					145.408
		Energy (%)				29.9901			15.0006			49.7912					5.21803
		Energy Density	533.328											55.0093
4	300	Cooked Infinity foods organic buckwheat groats/grain 100%)	166.4	1154.15	277.888	1.664	61.568	5.33449	10.6995	181.892	15.7598	54.9453	879.124	76.1707	0	0	0.38272	3.19954	0.27722	0	0	0	0	0	0	#DIV/0!	#DIV/0!	0	0	#DIV/0!	0	0	0	0	0	0	0	80.0384	693.6		cooked Infinity foods organic buckwheat groats/grain 100%)	100	693.6	167	1	37	6.43	109.31	33.02
4	300	Olive oil	0	0	0	0	0	#DIV/0!	0	0	#DIV/0!	0	0	#DIV/0!	0	0	0	0	#DIV/0!	0	0	0	#DIV/0!	0	0	#DIV/0!	#DIV/0!	0	0	#DIV/0!	0	0	0	0	0	0	0	0	#DIV/0!		Olive oil	100	3696	899	99.9	3696.3	0	0	0
4	300	Onions, boiled in unsalted water	67.9	50.1917	12.0076	0	0	0	0.388	6.596	13.1416	2.522	40.352	80.3958	0	0	0.388	3.24368	6.46259	0.003395	0	0	0	0	0	#DIV/0!	#DIV/0!	1.746	0	#DIV/0!	0	0.388	0.194	2.134	0	3.492	0	0	73.92		Onions, boiled in unsalted water	100	73.92	17.6842	0	0	0.571429	9.71429	3.71429
4	300	Garlic puree	2.9	45.878	10.9756	0.986	36.482	79.5196	0.116	1.972	4.29836	0.464	7.424	16.182	0	0	0	0	0	0.19865	0	0	0	0	0	#DIV/0!	#DIV/0!	0.464	0	#DIV/0!	0	0	0	0	0	0	0	0	1582		Garlic puree	5	79.1	18.9234	1.7	62.9	0.2	3.4	0.8
4	300	Tesco dried mixed mushrooms	20	228.8	54.6	0.34	12.58	5.49825	4.38	74.46	32.5437	5.28	84.48	36.9231	0	0	6.52	54.5072	23.8231	0	0.06	2.22	0.97028	0	0	#DIV/0!	#DIV/0!	0.22	0	#DIV/0!	0	0	0	0	0	0	0	0	1144		Tesco dried mixed mushrooms	100	1144	273	1.7	62.9	21.9	372.3	26.4
4	300	Stock cubes, vegetable	5	54.8	13.11	0.9	33.3	60.7664	0.7	11.9	21.7153	0.6	9.6	17.5182	0	0	0	0	0	2.1	0	0	0	0	0	#DIV/0!	#DIV/0!	0.1	0.5	0.2	0	0	0	0	0	0	0	0	1096		Stock cubes, vegetable	5	54.8	13.11	0.9	33.3	0.7	11.9	0.6
4	300	Lemon Rind	2.3	0	0	0	0	#DIV/0!	0	0	#DIV/0!	0	0	#DIV/0!	0	0	0	0	#DIV/0!	0	0	0	#DIV/0!	0	0	#DIV/0!	#DIV/0!	0	0	#DIV/0!	0	0	0	0	0	0	0	0	0		Lemon Rind	100	0	0	0	0	0	0	0
4	300	Lemon juice, fresh	7.1	2.23906	0.535659	0	0	0	0.0213	0.3621	16.172	0.1136	1.8176	81.1771	0	0	0.0071	0.059356	2.65094	0.0001775	0	0	0	0	0	#DIV/0!	#DIV/0!	0.1136	0	#DIV/0!	0	0.0071	0	2.556	0	0.852	0	0	31.536		Lemon juice, fresh	100	31.536	7.5445	0	0	0.3	5.1	1.6
4	300	Spinach, boiled in unsalted water	20.1	15.879	3.819	0.1608	5.9496	37.4684	0.4422	7.5174	47.3418	0.1608	2.5728	16.2025	0	0	0.5628	4.70501	29.6304	0.0603	0.0201	0.7437	4.68354	0.0201	0.1005	1	0.2	0.1608	0	#DIV/0!	0	0	0	0	0	0	0	0	79		Spinach, boiled in unsalted water	100	79	19	0.8	29.6	2.2	37.4	0.8
4	300	Salt	0.3	0	0	0	0	#DIV/0!	0	0	#DIV/0!	0	0	#DIV/0!	0	0	0	0	#DIV/0!	0.291375	0	0	#DIV/0!	0	0	#DIV/0!	#DIV/0!	0	0	#DIV/0!	0	0	0	0	0	0	0	0	0		Salt	100	0	0	0	0	0	0	0
4	300	Cream, fresh, double	13.4	248.257	59.3917	6.432	237.984	95.8618	0.268	4.556	1.83519	0.357333	5.71733	2.30299	0	0	0	0	0	0.0125067	4.02	148.74	59.9136	1.876	0.178667	2.14286	22.5	0.357333	0	#DIV/0!	17.42	0	0.178667	0.178667	0	43.5947	80.4	0	1852.67		Cream, fresh, double	100	1852.67	443.222	48	1776	2	34	2.66667
4	300	Parmesan fresh	16.3	281.827	67.645	4.8411	179.121	63.557	5.9006	100.31	35.5928	0.1467	2.3472	0.832851	0	0	0	0	0	0.3097	3.1459	116.398	41.3013	1.2551	0.1793	2.50649	17.5455	0.1467	0	#DIV/0!	1.5159	0	0	0	0	0	0	0	1729		Parmesan fresh	100	1729	415	29.7	1098.9	36.2	615.4	0.9
4	300	Water (Use to cook mushrooms)	161.8	0	0	0	0	#DIV/0!	0	0	#DIV/0!	0	0	#DIV/0!	0	0	0	0	#DIV/0!	0	0	0	#DIV/0!	0	0	#DIV/0!	#DIV/0!	0	0	#DIV/0!	0	0	0	0	0	0	0	0	0		Water	100	0	0	0	0	0	0	0
4	300	Rice Krispies	16.3	265.364	62.266	0.163	6.031	2.27273	0.9943	16.9031	6.36978	15.1427	242.283	91.3022	0	0	0.2445	2.04402	0.77027	0.23472	0.0489	1.8093	0.681818	0.0326	0.0652	1.5	0.75	0.16952	13.4475	0.0126061	0	0.1793	0.0978	0	0.3423	0	0	0	1628		Rice Krispies	100	1628	382	1	37	6.1	103.7	92.9
4	300	Butter	6	183.54	44.64	4.932	182.484	99.4246	0.036	0.612	0.333442	0.036	0.576	0.313828	0	0	0	0	0	0.0906	3.126	115.662	63.0173	1.254	0.168	2.49282	18.6071	0.036	0	#DIV/0!	12.78	0	0.12	0	0.0456	25.8	48.9	0	3059		Butter	100	3059	744	82.2	3041.4	0.6	10.2	0.6
4	300	Milk Chocolate	7.2	159.43	38.1411	2.1816	80.7192	50.63	0.6048	10.2816	6.44899	4.2768	68.4288	42.921	0	0	0	0	0	0.0216	1.2816	47.4192	29.743	0.684	0.108	1.87368	11.8667	4.068	0.2088	19.4828	2.37658	0.0397872	0.0547805	0.029376	0.045239	3.97152	6.7932	0	2214.3		Milk Chocolate	100	2214.3	529.737	30.3	1121.1	8.4	142.8	59.4
4	300	Syrup, golden	9.5	120.564	28.8432	0	0	0	0.0285	0.4845	0.40186	7.505	120.08	99.5981	0	0	0	0	0	0.0646	0	0	0	0	0	#DIV/0!	#DIV/0!	7.505	0	#DIV/0!	0	0	0	0	0	0	0	0	1269.1		Syrup, golden	100	1269.1	303.612	0	0	0.3	5.1	79
		TOTAL	522.5	2810.92	673.863	22.6005	836.218	29.7489	24.5792	417.847	14.8651	91.5502	1464.8	52.1112	0	0	8.10512	67.7588	2.41056	3.38762	11.7025	432.992	15.4039	5.1218	0.799667	2.28484	14.6342	15.087	14.1563	1.06574	34.0925	0.614187	0.645247	4.89804	0.433139	77.7102	136.093	80.0384	537.975
		Energy (kJ)		2786.63		836.219			417.847			1464.8					67.7588
		Energy (%)				30.0083			14.9947			52.5655					2.43157
		Energy Density	533.326											54.997
Day	Meal	Weight (g)	Energy (kJ)	Energy (kcal)	ED	Fat (g)	Fat (kJ)	Fat (%)	Prot (g)	Prot (kJ)	Prot (%)	CHO (g)	CHO (kJ)	CHO (%)	CHO (%)+Fibre(%)	Alcohol (g)	Alcohol (kJ)	Fibre (g)	Fibre (kJ)	Fibre (%)	Salt (g)	Sat Fat	SFA (kJ)	SFA (%)	Mono Fat	Poly Fat	SAT:MONO	SAT:POLY	Tot Sugars	Starch	Sgrs:Stch	Chol	DF	Vit E	Vit C	Vit D	Carot	Retin	Product (g)
1	B	522.5	2786.67	666.668	533.334	22.5992	836.169	30.006	24.5812	417.88	14.9957	91.0534	1456.85	52.2794	54.9983	0	0	9.06328	75.769	2.71898	1.99266	6.91222	255.752	9.14971	5.64514	5.86521	1.22446	1.17851	37.5945	2.20414	17.0563	18.7725	0.791073	8.26506	1.6334	1.59274	32.0725	62.1788	80.0791
1	L	522.5	2786.67	666.669	533.335	22.5969	836.085	30.003	24.5807	417.872	14.9953	92.0017	1472.03	52.8238	55.0017	0	0	7.25968	60.6909	2.1779	2.5839	6.23157	230.568	8.24436	7.2786	4.7287	0.85615	1.31782	22.7124	13.7832	1.64783	12.78	4.41704	3.15887	23.1283	0.0456	3370.28	48.9	80.0193
1	D	522.46	2786.45	666.614	533.332	22.5934	835.957	30.0008	24.5784	417.833	14.9952	92.1718	1474.75	52.9258	55.004	0	0	6.9268	57.908	2.0782	1.75461	12.3061	455.326	#DIV/0!	5.7303	1.03957	#DIV/0!	#DIV/0!	51.9955	1.05801	#DIV/0!	15.6966	2.48857	2.67456	68.2174	0.01824	1971.09	20.2621	80.001
1	Avg	522.487	2786.6	666.65	533.334	22.5965	836.071	30.0033	24.5801	417.861	14.9954	91.7423	1467.88	52.6763	55.0013	0	0	7.74992	64.7893	2.32503	2.11039	8.4833	313.882	#DIV/0!	6.21801	3.87783	#DIV/0!	#DIV/0!	37.4341	5.68179	#DIV/0!	15.7497	2.56556	4.6995	30.993	0.552195	1791.15	43.7803	80.0331
1	TOTAL	1567.46	8359.79	1999.95	533.334	67.7895	2508.21	30.0033	73.7402	1253.58	14.9954	275.227	4403.63	52.6763	55.0013	0	0	23.2498	194.368	2.32503	6.33117	25.4499	941.646	#DIV/0!	18.654	11.6335	1.36431	2.18764	112.302	17.0454	6.58844	47.2491	7.69669	14.0985	92.9791	1.65658	5373.45	131.341	240.099
																			0
2	B	522.49	2786.51	666.63	533.314	22.5906	835.853	29.9963	24.5948	418.111	15.0048	90.0552	1440.88	51.7091	54.9989	0	0	10.9652	91.669	3.28974	1.64785	5.2069	192.655	6.81483	6.236	6.04827	0.834974	0.860891	9.73257	51.2889	0.18976	347.188	0	4.87693	0.520667	1.5618	10.9527	190.884	80.0117
2	L	522.5	2786.64	666.661	533.329	22.5944	835.991	29.9999	24.5882	418	15.0001	93.0649	1489.04	53.4348	55	0	0	5.21724	43.6162	1.56519	2.66545	6.98147	258.314	9.19003	7.2132	3.09196	0.967874	2.25795	28.3853	15.6132	1.81803	97.879	1.41197	0.879455	36.7302	0.497563	1032.35	88.47	80.0115
2	D	522.5	2786.65	666.664	533.331	22.5964	836.067	30.0025	24.581	417.877	14.9956	85.1172	1361.88	48.8714	55.0018	0	0	20.4347	170.834	6.13044	1.74141	7.42817	274.842	9.8723	7.73567	1.14529	0.960249	6.48586	26.17	7.28329	3.59315	16.9	3.82333	3.65356	99.8305	0	818.453	78	80
2	Avg	522.497	2786.6	666.652	533.325	22.5938	835.97	29.9996	24.588	417.996	15.0002	89.4124	1430.6	51.3384	55.0002	0	0	12.2057	102.04	3.66179	2.01824	6.53885	241.937	8.62572	7.06162	3.4285	0.921033	3.20157	21.4293	24.7285	1.86698	153.989	1.7451	3.13665	45.6938	0.686454	620.587	119.118	80.0077
2	TOTAL	1567.49	8359.81	1999.96	533.325	67.7814	2507.91	29.9996	73.764	1253.99	15.0002	268.237	4291.8	51.3384	55.0002	0	0	36.6171	306.119	3.6618	6.05471	19.6165	725.812	25.8772	21.1849	10.2855	0.925969	1.9072	64.2878	74.1854	0.866583	461.967	5.2353	9.40994	137.081	2.05936	1861.76	357.354	240.023
																			0
3	B	522.5	2786.65	666.662	533.329	22.5923	835.917	29.9972	24.5891	418.015	15.0007	88.6002	1417.6	50.8713	55.0021	0	0	13.7692	115.11	4.13078	1.65048	5.01389	185.514	#DIV/0!	4.91679	7.56865	#DIV/0!	#DIV/0!	25.2914	0.6608	#DIV/0!	79.0136	0.376	5.1643	3.46157	1.2829	153.999	72.136	80
3	L	522.5	2786.51	666.629	533.303	22.5944	835.992	30.0014	24.59	418.03	15.0019	87.2628	1396.21	50.1059	54.9967	0	0	16.3018	136.283	4.89083	1.2098	5.5875	206.737	7.40355	6.2559	4.33461	0.893157	1.28904	29.0365	0.617093	47.0537	234.404	1.58344	1.44676	0.0488331	1.10725	0.783729	113.64	80.0007
3	D	522.4	2786.08	666.526	533.323	22.5896	835.817	29.9997	24.5868	417.976	15.0023	85.6983	1371.17	49.2151	54.998	0	0	19.2721	161.115	5.78285	0.696682	7.7345	286.177	10.3035	3.9852	4.93474	1.94081	1.56736	25.3336	2.0261	12.5036	61.678	2.24127	4.40835	79.2427	0.2736	3589.59	31.1811	80
3	Avg	522.467	2786.41	666.606	533.319	22.5921	835.908	29.9995	24.5887	418.007	15.0016	87.1871	1394.99	50.0641	54.9989	0	0	16.4477	137.503	4.93482	1.18565	6.11196	226.143	#DIV/0!	5.05263	5.61267	#DIV/0!	#DIV/0!	26.5538	1.10133	#DIV/0!	125.032	1.40024	3.67314	27.5844	0.887916	1248.12	72.3189	80.0002
3	TOTAL	1567.4	8359.24	1999.82	533.319	67.7764	2507.73	29.9995	73.766	1254.02	15.0016	261.561	4184.98	50.0642	54.9989	0	0	49.3431	412.509	4.93477	3.55696	18.3359	678.428	#DIV/0!	15.1579	16.838	1.20966	1.08896	79.6615	3.30399	24.1107	375.096	4.20071	11.0194	82.7531	2.66375	3744.37	216.957	240.001
																			0
4	B	522.5	2786.68	666.669	533.335	22.5967	836.077	30.0026	24.5915	418.056	15.002	87.0543	1392.87	49.9832	54.9954	0	0	16.7076	139.675	5.01225	1.97962	10.7786	398.808	14.3288	5.76123	1.21859	1.87089	8.84518	29.0887	4.61975	6.29659	17.7774	7.055	1.15067	8.62789	0.15314	65.4252	62.4176	80.0007
4	L	522.5	2786.64	666.66	533.328	22.5869	835.717	29.9901	24.5889	418.012	15.0006	86.7189	1387.5	49.7912	55.0093	0	0	17.3933	145.408	5.21803	1.43483	5.43946	201.26	7.28024	4.7803	4.48815	1.13789	1.21196	33.5403	0.218472	153.523	10.1716	2.75695	6.41634	9.75468	1.0929	331.482	38.1346	79.9988
4	D	522.5	2786.63	666.657	533.326	22.6005	836.219	30.0083	24.5792	417.847	14.9947	91.5502	1464.8	52.5655	54.997	0	0	8.10512	67.7588	2.43157	3.38762	11.7025	432.992	15.4039	5.1218	0.799667	2.28484	14.6342	15.087	14.1563	1.06574	34.0925	0.614187	0.645247	4.89804	0.433139	77.7102	136.093	80.0384
4	Avg	522.5	2786.65	666.662	533.33	22.5947	836.004	30.0003	24.5866	417.972	14.9991	88.4411	1415.06	50.78	55.0006	0	0	14.0686	117.614	4.22062	2.26736	9.30685	344.354	12.3377	5.22111	2.1688	1.76454	8.23045	25.9053	6.33151	53.6283	20.6805	3.47538	2.73742	7.7602	0.559726	158.206	78.8818	80.0126
4	TOTAL	1567.5	8359.94	1999.99	533.33	67.7841	2508.01	30.0003	73.7597	1253.91	14.9991	265.323	4245.17	50.7799	55.0006	0	0	42.2059	352.842	4.22062	6.80208	27.9206	1033.06	37.013	15.6633	6.5064	1.78254	4.29124	77.716	18.9945	4.09149	62.0414	10.4261	8.21226	23.2806	1.67918	474.618	236.645	240.038
ALL	AVG	522.487	2786.57	666.642	533.327	22.5943	835.988	30.0007	24.5858	417.959	14.9991	89.1957	1427.13	51.2147	55.0003	0	0	12.618	105.486	3.78556	1.89541	7.61024	281.579	#DIV/0!	5.88834	3.77195	#DIV/0!	#DIV/0!	27.8306	9.46077	#DIV/0!	78.8628	2.29657	3.56168	28.0078	0.671573	954.516	78.5247	80.0134
ALL	TOTAL	6269.85	33438.8	7999.71	2133.31	271.131	10031.9	30.0007	295.03	5015.51	14.9991	1070.35	17125.6	51.2147	55.0003	0	0	151.416	1265.84	3.78554	22.7449	91.3229	3378.95	10.1049	70.6601	45.2634	1.29242	2.01759	333.968	113.529	2.94169	946.354	27.5588	42.7401	336.094	8.05887	11454.2	942.297	960.161
				1999.93																																		240.04
		Buckwheat Bread Recipe
		Yeast, dried	4.5	32.2515	7.71567	0.0675	2.4975	7.74383	1.602	27.234	84.4426	0.1575	2.52	7.81359	0	0	0	0	0	0.005625	0	0	0	0	0	#DIV/0!	#DIV/0!	0	0.1575	0	0	0.8865	0	0	0	0	0	0	716.7		Yeast, dried	100	716.7	171.459	1.5	55.5	35.6	605.2	3.5
		Water	350	0	0	0	0	#DIV/0!	0	0	#DIV/0!	0	0	#DIV/0!	0	0	0	0	#DIV/0!	0	0	0	#DIV/0!	0	0	#DIV/0!	#DIV/0!	0	0	#DIV/0!	0	0	0	0	0	0	0	0	0		Water	100	0	0	0	0	0	0	0
		Arrowhead Mills organic buckwheat flour (100%)	500	8513.1	2035.65	25	925	10.8656	83.3	1416.1	16.6344	333.5	5336	62.6799	0	0	100	836	9.82016	0	0	0	0	0	0	#DIV/0!	#DIV/0!	15	0	#DIV/0!	0	0	0	0	0	0	0	500	1702.62		Arrowhead Mills organic buckwheat flour (100%)	100	1702.62	407.131	5	185	16.66	283.22	66.7
		Eggs, chicken, scrambled, without milk	100	663.8	158.804	11.6	429.2	64.658	13.8	234.6	35.342	0	0	0	0	0	0	0	0	0.375	3.3	122.1	18.3941	5	1.3	0.66	2.53846	0	0	#DIV/0!	415	0	1.2	0	1.9	0	205	0	663.8		Eggs, chicken, scrambled, without milk	100	663.8	158.804	11.6	429.2	13.8	234.6	0
		Salt	6.5	0	0	0	0	#DIV/0!	0	0	#DIV/0!	0	0	#DIV/0!	0	0	0	0	#DIV/0!	6.31313	0	0	#DIV/0!	0	0	#DIV/0!	#DIV/0!	0	0	#DIV/0!	0	0	0	0	0	0	0	0	0		Salt	100	0	0	0	0	0	0	0
		Sugar, white	6	100.8	24.1148	0	0	0	0	0	0	6.3	100.8	100	0	0	0	0	0	0	0	0	0	0	0	#DIV/0!	#DIV/0!	6.3	0	#DIV/0!	0	0	0	0	0	0	0	0	1680		Sugar, white	100	1680	401.914	0	0	0	0	105
		vegetable oil	14.5	535.92	130.355	14.4855	535.963	100.008	0	0	0	0	0	0	0	0	0	0	0	0	1.6965	62.7705	11.7127	7.7285	4.321	0.219512	0.392617	0	0	#DIV/0!	0	0	0	0	0	0	0	0	3696		vegetable oil	100	3696	899	99.9	3696.3	0	0	0
		TOTAL	981.5	9845.87	2356.64	51.153	1892.66	19.2229	98.702	1677.93	17.042	339.958	5439.32	55.2447	0	0	100	836	8.49087	6.69375	4.9965	184.87	1.87764	12.7285	5.621	0.392544	0.888899	21.3	0.1575	135.238	415	0.8865	1.2	0	1.9	0	205	500	1003.15
		Energy (KJ)		9845.92		1892.66			1677.93			5439.32					836
		%				19.2228			17.0419			55.2444					8.49083
		ED	1003.15
		Buckwheat Blini Recipe
		Baking powder	4	27.728	6.63349	0	0	0	0.208	3.536	12.7525	1.512	24.192	87.2475	0	0	0	0	0	1.18	0	0	0	0	0	#DIV/0!	#DIV/0!	0	1.512	0	0	0	0	0	0	0	0	0	693.2		Baking powder	100	693.2	165.837	0	0	5.2	88.4	37.8
		semi-skimmed milk	150	292.95	70.0837	2.4	88.8	30.3123	4.95	84.15	28.725	7.5	120	40.9626	0	0	0	0	0	0.20625	1.5	55.5	18.9452	0.75	0	2	#DIV/0!	7.5	0	#DIV/0!	10.5	0	0.075	1.5	0	13.5	31.5	0	195.3		Semi-skimmed milk, pasteurised	100	195.3	46.7225	1.6	59.2	3.3	56.1	5
		Infinity buckwheat flour	90	1332	314.64	4.14	153.18	11.5	14.76	250.92	18.8378	54.72	875.52	65.7297	0	0	10.08	84.2688	6.32649	0	0	0	0	0	0	#DIV/0!	#DIV/0!	0	0	#DIV/0!	0	0	0	0	0	0	0	90	1480		Infinity buckwheat flour	100	1480	349.6	4.6	170.2	16.4	278.8	60.8
		Cheese, Cheddar-type, reduced fat	0	0	0	0	0	#DIV/0!	0	0	#DIV/0!	0	0	#DIV/0!	0	0	0	0	#DIV/0!	0	0	0	#DIV/0!	0	0	#DIV/0!	#DIV/0!	0	0	#DIV/0!	0	0	0	0	0	0	0	0	#DIV/0!		Cheese, Cheddar-type, reduced fat	100	1091.84	261.206	15	555	31.5789	536.842	0
		Salt	0.2	0	0	0	0	#DIV/0!	0	0	#DIV/0!	0	0	#DIV/0!	0	0	0	0	#DIV/0!	0.19425	0	0	#DIV/0!	0	0	#DIV/0!	#DIV/0!	0	0	#DIV/0!	0	0	0	0	0	0	0	0	0		Salt	100	0	0	0	0	0	0	0
		Pepper, black	0.2	0.6148	0.147081	0.0066	0.2442	39.7202	0.0218	0.3706	60.2798	0	0	0	0	0	0	0	0	0.00022	0	0	0	0	0	#DIV/0!	#DIV/0!	0	0	#DIV/0!	0	0	0	0	0	0.23	0	0	307.4		Pepper, black	100	307.4	73.5407	3.3	122.1	10.9	185.3	0
		Mustard Powder	4	75.36	18.08	1.148	42.476	56.3641	1.156	19.652	26.0775	0.828	13.248	17.5796	0	0	0	0	0	0.0005	0.06	2.22	2.94586	0.792	0.216	0.0757576	0.277778	0	0	#DIV/0!	0	0	0	0	0	0	0	0	1884		Mustard Powder	100	1884	452	28.7	1061.9	28.9	491.3	20.7
		Eggs, chicken, white, raw	64	97.92	23.4258	0	0	0	5.76	97.92	100	0	0	0	0	0	0	0	0	0.304	0	0	0	0	0	#DIV/0!	#DIV/0!	0	0	#DIV/0!	0	0	0	0	0	0	0	0	153		Eggs, chicken, white, raw	100	153	36.6029	0	0	9	153	0
	666.7kcal	TOTAL	312.4	1826.57	433.01	7.6946	284.7	15.5866	26.8558	456.549	#DIV/0!	64.56	1032.96	56.5518	0	0	10.08	84.2688	#DIV/0!	1.88522	1.56	57.72	#DIV/0!	1.542	0.216	#DIV/0!	#DIV/0!	7.5	1.512	#DIV/0!	10.5	0	0.075	1.5	0	13.73	31.5	90	#DIV/0!
	2800	Energy (KJ)		1935.49		284.7			456.549			1032.96					161.28
		%				14.7095			23.5883			53.3695					8.33278
		ED	619.555
	666.7kcal
	2800
[truncated: 20 more columns]
